# Supplementary material for: Wildlife Abundance and Diversity as Indicators of Tourism Potential in Northern Botswana
Source: PLoS One. 2015 Aug 26;10(8):e0135595. doi: 10.1371/journal.pone.0135595 (PMC4550452; doi:10.1371/journal.pone.0135595)
Supplement: S1 File — (XLSX) [file pone.0135595.s001.xlsx]

## Sheet: Notes
HPLV tourism = High Paying Low Volume tourism
N_Botswana hplv tourism value
all grid cell that are intersecting at least 50% with northern conservation zone included
manually selected in arcview the cells intersecting >50%
Toursim value calculated from the table below:
		Wildlife Biomass
		Low	Medium	High
Wildlife Diversity		<=6.35	>6.35 - <18.8	>=18.8
Species Low	<=2	1	1	2
Species Medium	> 2 - < 6	1	2	3
Species High	>=6	2	3	3
WILDLIFE BIOMASS	WILDLIFE DIVERSITY	TOURISM VALUE
Low	Low	1
Low	Medium	1
Low	High	2
Medium	Low	1
Medium	Medium	2
Medium	High	3
High	Low	2
High	Medium	3
High	High	3
Coordinates:	Decimal degrees, WGS 1984
Years	1994 - 1999
	2001 - 2007

## Sheet: N_Botswana hplv tourism value
LONGITUDE	LATITIUDE	STR	DEL	SQUAREID	AVGWBIO9499	NOSPECIES9499	Biovalue9499	nospeciesvalue9499	LOW9499	med9499	high9499	Tourismvalue9499	SQUAREID	AVGWBIOMAS0107	NOSPECIES0107	Biovalue0107	nospeciesvalue0107	LOW0107	med0107	high0107	Tourismvalue0107	HECTARES	CONZONE
24.6917	-17.9583	1	0	27	15.4243	2	Mediumbio	Lowspecies	0	1	0	1	27	22.968	2	Highbio	Lowspecies	0	0	2	2	326.648	Northern Conservation Zone
24.725	-18.075	1	0	38	8.35318	3	Mediumbio	MediumSpecies	0	2	0	2	38	22.4723	1	Highbio	Lowspecies	0	0	2	2	326.457	Northern Conservation Zone
24.7417	-18.0583	1	0	48	18.5585	2	Mediumbio	Lowspecies	0	1	0	1	48	4.98554	1	Lowbio	Lowspecies	1	0	0	1	326.499	Northern Conservation Zone
24.775	-18.0417	1	0	70	13.5067	2	Mediumbio	Lowspecies	0	1	0	1	70	0	0	Lowbio	Lowspecies	1	0	0	1	326.552	Northern Conservation Zone
24.7917	-17.9083	1	0	90	11.8014	2	Mediumbio	Lowspecies	0	1	0	1	90	0.161801	1	Lowbio	Lowspecies	1	0	0	1	326.806	Northern Conservation Zone
24.8083	-18.0417	1	0	94	7.79431	3	Mediumbio	MediumSpecies	0	2	0	2	94	0	0	Lowbio	Lowspecies	1	0	0	1	326.575	Northern Conservation Zone
24.825	-18.0083	1	0	111	11.7447	2	Mediumbio	Lowspecies	0	1	0	1	111	6.05392	1	Lowbio	Lowspecies	1	0	0	1	326.647	Northern Conservation Zone
24.8417	-17.9417	1	0	130	17.6585	4	Mediumbio	MediumSpecies	0	2	0	2	130	67.6568	1	Highbio	Lowspecies	0	0	2	2	326.78	Northern Conservation Zone
24.8417	-17.8917	1	0	133	11.1395	2	Mediumbio	Lowspecies	0	1	0	1	133	35.7258	2	Highbio	Lowspecies	0	0	2	2	326.871	Northern Conservation Zone
24.875	-17.875	1	0	164	7.71181	3	Mediumbio	MediumSpecies	0	2	0	2	164	52.7382	4	Highbio	MediumSpecies	0	0	3	3	326.925	Northern Conservation Zone
24.8917	-17.8917	1	0	178	12.6535	2	Mediumbio	Lowspecies	0	1	0	1	178	29.3229	2	Highbio	Lowspecies	0	0	2	2	326.906	Northern Conservation Zone
24.9083	-17.8417	1	0	196	13.761	3	Mediumbio	MediumSpecies	0	2	0	2	196	134.163	3	Highbio	MediumSpecies	0	0	3	3	327.009	Northern Conservation Zone
24.9417	-17.8583	1	0	231	17.7694	2	Mediumbio	Lowspecies	0	1	0	1	231	0.34624	1	Lowbio	Lowspecies	1	0	0	1	327.002	Northern Conservation Zone
24.9917	-17.825	1	0	287	18.6734	5	Mediumbio	MediumSpecies	0	2	0	2	287	77.5717	8	Highbio	Highspecies	0	0	3	3	327.099	Northern Conservation Zone
25.0083	-17.9417	1	0	298	6.87623	3	Mediumbio	MediumSpecies	0	2	0	2	298	65.5135	1	Highbio	Lowspecies	0	0	2	2	326.899	Northern Conservation Zone
25.0083	-17.8917	1	0	301	7.06037	2	Mediumbio	Lowspecies	0	1	0	1	301	19.5285	1	Highbio	Lowspecies	0	0	2	2	326.99	Northern Conservation Zone
25.0417	-17.925	1	0	329	10.0871	2	Mediumbio	Lowspecies	0	1	0	1	329	38.9612	1	Highbio	Lowspecies	0	0	2	2	326.954	Northern Conservation Zone
25.075	-17.925	1	0	359	15.0003	3	Mediumbio	MediumSpecies	0	2	0	2	359	18.6518	2	Mediumbio	Lowspecies	0	1	0	1	326.978	Northern Conservation Zone
25.0917	-17.925	1	0	374	11.8656	2	Mediumbio	Lowspecies	0	1	0	1	374	13.7204	2	Mediumbio	Lowspecies	0	1	0	1	326.991	Northern Conservation Zone
22.375	-19.475	3	0	827	7.21279	5	Mediumbio	MediumSpecies	0	2	0	2	827	2.55848	2	Lowbio	Lowspecies	1	0	0	1	2904.7	Northern Conservation Zone
22.375	-19.425	3	0	828	6.92714	3	Mediumbio	MediumSpecies	0	2	0	2	828	24.509	3	Highbio	MediumSpecies	0	0	3	3	2905.58	Northern Conservation Zone
22.425	-19.125	3	0	850	15.2749	4	Mediumbio	MediumSpecies	0	2	0	2	850	14.1897	3	Mediumbio	MediumSpecies	0	2	0	2	2910.89	Northern Conservation Zone
22.425	-19.075	3	0	851	17.5791	2	Mediumbio	Lowspecies	0	1	0	1	851	6.94228	4	Mediumbio	MediumSpecies	0	2	0	2	2911.75	Northern Conservation Zone
22.475	-19.025	3	0	868	7.59317	4	Mediumbio	MediumSpecies	0	2	0	2	868	4.23539	7	Lowbio	Highspecies	2	0	0	2	2912.72	Northern Conservation Zone
22.525	-19.125	3	0	884	12.2983	4	Mediumbio	MediumSpecies	0	2	0	2	884	2.06132	3	Lowbio	MediumSpecies	1	0	0	1	2911.13	Northern Conservation Zone
22.525	-19.025	3	0	886	14.6749	3	Mediumbio	MediumSpecies	0	2	0	2	886	1.43513	4	Lowbio	MediumSpecies	1	0	0	1	2912.84	Northern Conservation Zone
22.525	-18.975	3	0	887	10.0798	5	Mediumbio	MediumSpecies	0	2	0	2	887	0.561769	4	Lowbio	MediumSpecies	1	0	0	1	2913.7	Northern Conservation Zone
22.525	-18.925	3	0	888	7.39301	2	Mediumbio	Lowspecies	0	1	0	1	888	0.765365	3	Lowbio	MediumSpecies	1	0	0	1	2914.55	Northern Conservation Zone
22.575	-19.725	3	0	892	12.4888	3	Mediumbio	MediumSpecies	0	2	0	2	892	6.01475	7	Lowbio	Highspecies	2	0	0	2	2900.76	Northern Conservation Zone
22.575	-19.525	3	0	896	8.51465	3	Mediumbio	MediumSpecies	0	2	0	2	896	2.94685	5	Lowbio	MediumSpecies	1	0	0	1	2904.29	Northern Conservation Zone
22.625	-19.325	3	0	921	9.68467	3	Mediumbio	MediumSpecies	0	2	0	2	921	0.885884	2	Lowbio	Lowspecies	1	0	0	1	2907.92	Northern Conservation Zone
22.625	-19.025	3	0	927	16.7403	5	Mediumbio	MediumSpecies	0	2	0	2	927	6.91255	4	Mediumbio	MediumSpecies	0	2	0	2	2913.1	Northern Conservation Zone
22.675	-19.825	3	0	935	7.20197	4	Mediumbio	MediumSpecies	0	2	0	2	935	11.8562	5	Mediumbio	MediumSpecies	0	2	0	2	2899.24	Northern Conservation Zone
22.675	-19.275	3	0	946	8.34163	4	Mediumbio	MediumSpecies	0	2	0	2	946	0.018841	0	Lowbio	Lowspecies	1	0	0	1	2908.92	Northern Conservation Zone
22.725	-19.275	3	0	970	15.7309	4	Mediumbio	MediumSpecies	0	2	0	2	970	2.09534	4	Lowbio	MediumSpecies	1	0	0	1	2909.05	Northern Conservation Zone
22.725	-19.225	3	0	971	11.7495	5	Mediumbio	MediumSpecies	0	2	0	2	971	2.75895	5	Lowbio	MediumSpecies	1	0	0	1	2909.92	Northern Conservation Zone
22.725	-19.175	3	0	972	13.4185	4	Mediumbio	MediumSpecies	0	2	0	2	972	7.93978	6	Mediumbio	Highspecies	0	3	0	3	2910.78	Northern Conservation Zone
22.725	-18.875	3	0	978	13.5436	2	Mediumbio	Lowspecies	0	1	0	1	978	31.175	4	Highbio	MediumSpecies	0	0	3	3	2915.93	Northern Conservation Zone
22.775	-19.725	3	0	987	12.6812	2	Mediumbio	Lowspecies	0	1	0	1	987	0.455514	2	Lowbio	Lowspecies	1	0	0	1	2901.29	Northern Conservation Zone
22.775	-19.375	3	0	994	8.2496	5	Mediumbio	MediumSpecies	0	2	0	2	994	3.78259	4	Lowbio	MediumSpecies	1	0	0	1	2907.45	Northern Conservation Zone
22.775	-19.125	3	0	999	15.836	5	Mediumbio	MediumSpecies	0	2	0	2	999	12.1389	6	Mediumbio	Highspecies	0	3	0	3	2911.78	Northern Conservation Zone
22.825	-19.525	3	0	1017	13.4931	4	Mediumbio	MediumSpecies	0	2	0	2	1017	17.7213	5	Mediumbio	MediumSpecies	0	2	0	2	2904.96	Northern Conservation Zone
22.825	-19.475	3	0	1018	6.66282	5	Mediumbio	MediumSpecies	0	2	0	2	1018	3.54339	4	Lowbio	MediumSpecies	1	0	0	1	2905.84	Northern Conservation Zone
22.825	-19.075	3	0	1026	6.74077	3	Mediumbio	MediumSpecies	0	2	0	2	1026	3.59885	2	Lowbio	Lowspecies	1	0	0	1	2912.79	Northern Conservation Zone
22.825	-18.925	3	0	1029	14.1674	5	Mediumbio	MediumSpecies	0	2	0	2	1029	3.5993	5	Lowbio	MediumSpecies	1	0	0	1	2915.36	Northern Conservation Zone
22.875	-19.475	3	0	1044	7.41782	2	Mediumbio	Lowspecies	0	1	0	1	1044	3.68216	3	Lowbio	MediumSpecies	1	0	0	1	2905.99	Northern Conservation Zone
22.875	-19.425	3	0	1045	10.5318	3	Mediumbio	MediumSpecies	0	2	0	2	1045	2.43652	3	Lowbio	MediumSpecies	1	0	0	1	2906.86	Northern Conservation Zone
22.875	-18.875	3	0	1056	15.0999	5	Mediumbio	MediumSpecies	0	2	0	2	1056	4.12085	5	Lowbio	MediumSpecies	1	0	0	1	2916.36	Northern Conservation Zone
22.875	-18.825	3	0	1057	12.8107	4	Mediumbio	MediumSpecies	0	2	0	2	1057	4.87658	2	Lowbio	Lowspecies	1	0	0	1	2917.21	Northern Conservation Zone
22.925	-18.925	3	0	1083	12.645	2	Mediumbio	Lowspecies	0	1	0	1	1083	10.1305	3	Mediumbio	MediumSpecies	0	2	0	2	2915.66	Northern Conservation Zone
22.925	-18.675	3	0	1088	14.133	4	Mediumbio	MediumSpecies	0	2	0	2	1088	16.214	3	Mediumbio	MediumSpecies	0	2	0	2	2919.9	Northern Conservation Zone
22.975	-19.625	3	0	1099	6.73026	5	Mediumbio	MediumSpecies	0	2	0	2	1099	3.30013	8	Lowbio	Highspecies	2	0	0	2	2903.65	Northern Conservation Zone
22.975	-19.125	3	0	1109	14.7459	4	Mediumbio	MediumSpecies	0	2	0	2	1109	20.6247	4	Highbio	MediumSpecies	0	0	3	3	2912.38	Northern Conservation Zone
22.975	-19.075	3	0	1110	16.8918	5	Mediumbio	MediumSpecies	0	2	0	2	1110	20.2817	6	Highbio	Highspecies	0	0	3	3	2913.24	Northern Conservation Zone
22.975	-18.675	3	0	1118	12.4537	2	Mediumbio	Lowspecies	0	1	0	1	1118	2.26457	3	Lowbio	MediumSpecies	1	0	0	1	2920.05	Northern Conservation Zone
23.025	-19.575	3	0	1128	9.15615	4	Mediumbio	MediumSpecies	0	2	0	2	1128	4.27573	6	Lowbio	Highspecies	2	0	0	2	2904.69	Northern Conservation Zone
23.025	-19.325	3	0	1133	7.75298	4	Mediumbio	MediumSpecies	0	2	0	2	1133	3.67874	3	Lowbio	MediumSpecies	1	0	0	1	2909.07	Northern Conservation Zone
23.025	-19.225	3	0	1135	8.13855	5	Mediumbio	MediumSpecies	0	2	0	2	1135	3.60353	4	Lowbio	MediumSpecies	1	0	0	1	2910.81	Northern Conservation Zone
23.025	-19.125	3	0	1137	8.16973	4	Mediumbio	MediumSpecies	0	2	0	2	1137	8.48709	6	Mediumbio	Highspecies	0	3	0	3	2912.54	Northern Conservation Zone
23.025	-18.925	3	0	1141	11.2987	4	Mediumbio	MediumSpecies	0	2	0	2	1141	0.498632	1	Lowbio	Lowspecies	1	0	0	1	2915.97	Northern Conservation Zone
23.075	-19.425	3	0	1160	16.2014	2	Mediumbio	Lowspecies	0	1	0	1	1160	12.51	5	Mediumbio	MediumSpecies	0	2	0	2	2907.49	Northern Conservation Zone
23.075	-19.175	3	0	1165	9.00168	5	Mediumbio	MediumSpecies	0	2	0	2	1165	12.1792	5	Mediumbio	MediumSpecies	0	2	0	2	2911.84	Northern Conservation Zone
23.075	-18.775	3	0	1173	7.27531	3	Mediumbio	MediumSpecies	0	2	0	2	1173	0.088557	1	Lowbio	Lowspecies	1	0	0	1	2918.69	Northern Conservation Zone
23.125	-19.325	3	0	1190	6.52476	5	Mediumbio	MediumSpecies	0	2	0	2	1190	11.1145	6	Mediumbio	Highspecies	0	3	0	3	2909.4	Northern Conservation Zone
23.125	-18.975	3	0	1197	16.9471	3	Mediumbio	MediumSpecies	0	2	0	2	1197	1.41147	4	Lowbio	MediumSpecies	1	0	0	1	2915.45	Northern Conservation Zone
23.125	-18.925	3	0	1198	12.8014	2	Mediumbio	Lowspecies	0	1	0	1	1198	32.027	2	Highbio	Lowspecies	0	0	2	2	2916.3	Northern Conservation Zone
23.125	-18.875	3	0	1199	12.3687	3	Mediumbio	MediumSpecies	0	2	0	2	1199	80.3427	2	Highbio	Lowspecies	0	0	2	2	2917.16	Northern Conservation Zone
23.125	-18.225	3	0	1212	7.01126	2	Mediumbio	Lowspecies	0	1	0	1	1212	0.614001	2	Lowbio	Lowspecies	1	0	0	1	2928.04	Northern Conservation Zone
23.175	-19.725	3	0	1216	12.7231	5	Mediumbio	MediumSpecies	0	2	0	2	1216	8.84651	8	Mediumbio	Highspecies	0	3	0	3	2902.53	Northern Conservation Zone
23.175	-19.325	3	0	1224	17.4601	4	Mediumbio	MediumSpecies	0	2	0	2	1224	3.2092	6	Lowbio	Highspecies	2	0	0	2	2909.57	Northern Conservation Zone
23.175	-19.275	3	0	1225	11.7112	5	Mediumbio	MediumSpecies	0	2	0	2	1225	8.22563	3	Mediumbio	MediumSpecies	0	2	0	2	2910.45	Northern Conservation Zone
23.175	-18.825	3	0	1234	15.0639	2	Mediumbio	Lowspecies	0	1	0	1	1234	0	0	Lowbio	Lowspecies	1	0	0	1	2918.18	Northern Conservation Zone
23.175	-18.775	3	0	1235	10.1119	2	Mediumbio	Lowspecies	0	1	0	1	1235	14.6127	2	Mediumbio	Lowspecies	0	1	0	1	2919.03	Northern Conservation Zone
23.175	-18.725	3	0	1236	16.877	4	Mediumbio	MediumSpecies	0	2	0	2	1236	4.96558	2	Lowbio	Lowspecies	1	0	0	1	2919.88	Northern Conservation Zone
23.175	-18.225	3	0	1246	13.0871	3	Mediumbio	MediumSpecies	0	2	0	2	1246	1.50923	2	Lowbio	Lowspecies	1	0	0	1	2928.22	Northern Conservation Zone
23.225	-18.075	3	0	1281	6.81363	3	Mediumbio	MediumSpecies	0	2	0	2	1281	5.34585	1	Lowbio	Lowspecies	1	0	0	1	2930.86	Northern Conservation Zone
23.275	-19.125	3	0	1302	10.0927	5	Mediumbio	MediumSpecies	0	2	0	2	1302	3.73666	6	Lowbio	Highspecies	2	0	0	2	2913.4	Northern Conservation Zone
23.275	-18.975	3	0	1305	9.76036	4	Mediumbio	MediumSpecies	0	2	0	2	1305	0	0	Lowbio	Lowspecies	1	0	0	1	2915.98	Northern Conservation Zone
23.275	-18.275	3	0	1319	10.1064	2	Mediumbio	Lowspecies	0	1	0	1	1319	13.834	4	Mediumbio	MediumSpecies	0	2	0	2	2927.75	Northern Conservation Zone
23.275	-18.025	3	0	1324	13.7087	3	Mediumbio	MediumSpecies	0	2	0	2	1324	0.798717	1	Lowbio	Lowspecies	1	0	0	1	2931.86	Northern Conservation Zone
23.325	-19.575	3	0	1335	12.1541	4	Mediumbio	MediumSpecies	0	2	0	2	1335	18.9857	7	Highbio	Highspecies	0	0	3	3	2905.72	Northern Conservation Zone
23.325	-19.075	3	0	1345	6.41546	4	Mediumbio	MediumSpecies	0	2	0	2	1345	0.784653	3	Lowbio	MediumSpecies	1	0	0	1	2914.44	Northern Conservation Zone
23.375	-18.575	3	0	1397	16.371	3	Mediumbio	MediumSpecies	0	2	0	2	1397	1.43856	2	Lowbio	Lowspecies	1	0	0	1	2923.13	Northern Conservation Zone
23.375	-18.225	3	0	1404	8.97076	4	Mediumbio	MediumSpecies	0	2	0	2	1404	4.07454	2	Lowbio	Lowspecies	1	0	0	1	2928.95	Northern Conservation Zone
23.375	-18.125	3	0	1406	16.5084	5	Mediumbio	MediumSpecies	0	2	0	2	1406	6.8092	6	Mediumbio	Highspecies	0	3	0	3	2930.6	Northern Conservation Zone
23.425	-19.475	3	0	1417	14.0266	4	Mediumbio	MediumSpecies	0	2	0	2	1417	8.55168	4	Mediumbio	MediumSpecies	0	2	0	2	2907.86	Northern Conservation Zone
23.425	-19.225	3	0	1422	9.26322	3	Mediumbio	MediumSpecies	0	2	0	2	1422	8.38692	3	Mediumbio	MediumSpecies	0	2	0	2	2912.23	Northern Conservation Zone
23.425	-18.675	3	0	1433	6.60087	3	Mediumbio	MediumSpecies	0	2	0	2	1433	0.530349	2	Lowbio	Lowspecies	1	0	0	1	2921.64	Northern Conservation Zone
23.425	-18.625	3	0	1434	13.1474	3	Mediumbio	MediumSpecies	0	2	0	2	1434	8.78252	3	Mediumbio	MediumSpecies	0	2	0	2	2922.49	Northern Conservation Zone
23.425	-18.225	3	0	1442	14.7769	4	Mediumbio	MediumSpecies	0	2	0	2	1442	49.4967	4	Highbio	MediumSpecies	0	0	3	3	2929.15	Northern Conservation Zone
23.475	-19.575	3	0	1453	13.9319	3	Mediumbio	MediumSpecies	0	2	0	2	1453	9.67534	2	Mediumbio	Lowspecies	0	1	0	1	2906.29	Northern Conservation Zone
23.475	-19.525	3	0	1454	9.89346	2	Mediumbio	Lowspecies	0	1	0	1	1454	4.94105	4	Lowbio	MediumSpecies	1	0	0	1	2907.18	Northern Conservation Zone
23.475	-18.625	3	0	1472	12.8017	4	Mediumbio	MediumSpecies	0	2	0	2	1472	10.6047	5	Mediumbio	MediumSpecies	0	2	0	2	2922.68	Northern Conservation Zone
23.475	-18.475	3	0	1475	11.1209	2	Mediumbio	Lowspecies	0	1	0	1	1475	18.992	4	Highbio	MediumSpecies	0	0	3	3	2925.2	Northern Conservation Zone
23.475	-18.375	3	0	1477	10.8604	2	Mediumbio	Lowspecies	0	1	0	1	1477	19.3526	4	Highbio	MediumSpecies	0	0	3	3	2926.86	Northern Conservation Zone
23.525	-19.025	3	0	1502	16.7693	2	Mediumbio	Lowspecies	0	1	0	1	1502	7.77545	1	Mediumbio	Lowspecies	0	1	0	1	2916.08	Northern Conservation Zone
23.575	-19.525	3	0	1530	18.6022	5	Mediumbio	MediumSpecies	0	2	0	2	1530	0.696858	4	Lowbio	MediumSpecies	1	0	0	1	2907.58	Northern Conservation Zone
23.575	-19.475	3	0	1531	6.6497	4	Mediumbio	MediumSpecies	0	2	0	2	1531	19.5627	4	Highbio	MediumSpecies	0	0	3	3	2908.46	Northern Conservation Zone
23.575	-19.425	3	0	1532	15.4168	5	Mediumbio	MediumSpecies	0	2	0	2	1532	28.1527	6	Highbio	Highspecies	0	0	3	3	2909.33	Northern Conservation Zone
23.575	-19.325	3	0	1534	7.59724	2	Mediumbio	Lowspecies	0	1	0	1	1534	14.4286	1	Mediumbio	Lowspecies	0	1	0	1	2911.09	Northern Conservation Zone
23.575	-18.925	3	0	1542	16.9216	2	Mediumbio	Lowspecies	0	1	0	1	1542	4.74784	1	Lowbio	Lowspecies	1	0	0	1	2918	Northern Conservation Zone
23.575	-18.475	3	0	1551	9.82615	2	Mediumbio	Lowspecies	0	1	0	1	1551	0	0	0	0	0	0	0	0	2925.61	Northern Conservation Zone
23.625	-19.575	3	0	1567	10.0994	3	Mediumbio	MediumSpecies	0	2	0	2	1567	0.337291	2	Lowbio	Lowspecies	1	0	0	1	2906.9	Northern Conservation Zone
23.625	-19.525	3	0	1568	6.46669	3	Mediumbio	MediumSpecies	0	2	0	2	1568	0.812873	2	Lowbio	Lowspecies	1	0	0	1	2907.78	Northern Conservation Zone
23.625	-19.125	3	0	1576	16.4893	4	Mediumbio	MediumSpecies	0	2	0	2	1576	0.215317	2	Lowbio	Lowspecies	1	0	0	1	2914.77	Northern Conservation Zone
23.625	-18.775	3	0	1583	9.36185	2	Mediumbio	Lowspecies	0	1	0	1	1583	7.95223	1	Mediumbio	Lowspecies	0	1	0	1	2920.76	Northern Conservation Zone
23.675	-19.575	3	0	1605	6.75359	5	Mediumbio	MediumSpecies	0	2	0	2	1605	10.1131	3	Mediumbio	MediumSpecies	0	2	0	2	2907.11	Northern Conservation Zone
23.675	-19.475	3	0	1607	7.30879	4	Mediumbio	MediumSpecies	0	2	0	2	1607	2.08828	3	Lowbio	MediumSpecies	1	0	0	1	2908.87	Northern Conservation Zone
23.675	-19.275	3	0	1611	13.1632	3	Mediumbio	MediumSpecies	0	2	0	2	1611	10.6935	5	Mediumbio	MediumSpecies	0	2	0	2	2912.37	Northern Conservation Zone
23.675	-19.075	3	0	1615	9.43183	2	Mediumbio	Lowspecies	0	1	0	1	1615	8.85352	2	Mediumbio	Lowspecies	0	1	0	1	2915.84	Northern Conservation Zone
23.675	-19.025	3	0	1616	18.0082	2	Mediumbio	Lowspecies	0	1	0	1	1616	1.60773	1	Lowbio	Lowspecies	1	0	0	1	2916.7	Northern Conservation Zone
23.675	-18.625	3	0	1624	13.2931	2	Mediumbio	Lowspecies	0	1	0	1	1624	39.0862	6	Highbio	Highspecies	0	0	3	3	2923.51	Northern Conservation Zone
23.725	-19.575	3	0	1643	10.7921	4	Mediumbio	MediumSpecies	0	2	0	2	1643	1.12221	4	Lowbio	MediumSpecies	1	0	0	1	2907.32	Northern Conservation Zone
23.725	-19.475	3	0	1645	16.8396	5	Mediumbio	MediumSpecies	0	2	0	2	1645	12.6478	2	Mediumbio	Lowspecies	0	1	0	1	2909.09	Northern Conservation Zone
23.725	-19.325	3	0	1648	17.1021	2	Mediumbio	Lowspecies	0	1	0	1	1648	19.684	3	Highbio	MediumSpecies	0	0	3	3	2911.72	Northern Conservation Zone
23.725	-19.075	3	0	1653	15.5799	2	Mediumbio	Lowspecies	0	1	0	1	1653	2.84331	3	Lowbio	MediumSpecies	1	0	0	1	2916.06	Northern Conservation Zone
23.725	-18.975	3	0	1655	10.4357	2	Mediumbio	Lowspecies	0	1	0	1	1655	0.914457	2	Lowbio	Lowspecies	1	0	0	1	2917.78	Northern Conservation Zone
23.775	-19.525	3	0	1682	10.5504	4	Mediumbio	MediumSpecies	0	2	0	2	1682	9.73889	2	Mediumbio	Lowspecies	0	1	0	1	2908.42	Northern Conservation Zone
23.775	-19.325	3	0	1686	7.70805	2	Mediumbio	Lowspecies	0	1	0	1	1686	17.0715	1	Mediumbio	Lowspecies	0	1	0	1	2911.93	Northern Conservation Zone
23.775	-18.675	3	0	1699	7.05889	2	Mediumbio	Lowspecies	0	1	0	1	1699	13.1344	1	Mediumbio	Lowspecies	0	1	0	1	2923.11	Northern Conservation Zone
23.775	-18.575	3	0	1701	14.2588	3	Mediumbio	MediumSpecies	0	2	0	2	1701	28.429	4	Highbio	MediumSpecies	0	0	3	3	2924.79	Northern Conservation Zone
23.775	-18.475	3	0	1703	16.6056	5	Mediumbio	MediumSpecies	0	2	0	2	1703	18.0993	4	Mediumbio	MediumSpecies	0	2	0	2	2926.47	Northern Conservation Zone
23.825	-19.025	3	0	1722	18.0038	2	Mediumbio	Lowspecies	0	1	0	1	1722	15.5623	1	Mediumbio	Lowspecies	0	1	0	1	2917.36	Northern Conservation Zone
23.825	-18.675	3	0	1729	10.7282	2	Mediumbio	Lowspecies	0	1	0	1	1729	0.844033	2	Lowbio	Lowspecies	1	0	0	1	2923.33	Northern Conservation Zone
23.875	-19.025	3	0	1752	10.584	2	Mediumbio	Lowspecies	0	1	0	1	1752	25.753	1	Highbio	Lowspecies	0	0	2	2	2917.59	Northern Conservation Zone
23.875	-18.925	3	0	1754	13.3487	3	Mediumbio	MediumSpecies	0	2	0	2	1754	26.1107	2	Highbio	Lowspecies	0	0	2	2	2919.31	Northern Conservation Zone
23.925	-18.275	3	0	1797	9.01074	4	Mediumbio	MediumSpecies	0	2	0	2	1797	46.6509	2	Highbio	Lowspecies	0	0	2	2	2930.49	Northern Conservation Zone
23.975	-19.025	3	0	1812	14.992	2	Mediumbio	Lowspecies	0	1	0	1	1812	19.929	3	Highbio	MediumSpecies	0	0	3	3	2918.06	Northern Conservation Zone
24.025	-19.175	3	0	1840	9.04267	3	Mediumbio	MediumSpecies	0	2	0	2	1840	2.08175	3	Lowbio	MediumSpecies	1	0	0	1	2915.7	Northern Conservation Zone
24.025	-18.575	3	0	1852	11.8473	3	Mediumbio	MediumSpecies	0	2	0	2	1852	25.2877	2	Highbio	Lowspecies	0	0	2	2	2925.96	Northern Conservation Zone
24.025	-18.525	3	0	1853	6.85256	2	Mediumbio	Lowspecies	0	1	0	1	1853	20.0742	2	Highbio	Lowspecies	0	0	2	2	2926.8	Northern Conservation Zone
24.075	-19.075	3	0	1873	8.58277	2	Mediumbio	Lowspecies	0	1	0	1	1873	0.045078	1	Lowbio	Lowspecies	1	0	0	1	2917.68	Northern Conservation Zone
24.075	-18.525	3	0	1884	9.27281	3	Mediumbio	MediumSpecies	0	2	0	2	1884	11.168	3	Mediumbio	MediumSpecies	0	2	0	2	2927.05	Northern Conservation Zone
24.075	-18.425	3	0	1886	7.94237	3	Mediumbio	MediumSpecies	0	2	0	2	1886	17.5025	2	Mediumbio	Lowspecies	0	1	0	1	2928.72	Northern Conservation Zone
24.125	-19.025	3	0	1905	10.5652	2	Mediumbio	Lowspecies	0	1	0	1	1905	4.64711	1	Lowbio	Lowspecies	1	0	0	1	2918.79	Northern Conservation Zone
24.125	-18.475	3	0	1916	12.0739	2	Mediumbio	Lowspecies	0	1	0	1	1916	28.7909	2	Highbio	Lowspecies	0	0	2	2	2928.14	Northern Conservation Zone
24.125	-18.275	3	0	1920	16.0054	3	Mediumbio	MediumSpecies	0	2	0	2	1920	17.9513	2	Mediumbio	Lowspecies	0	1	0	1	2931.47	Northern Conservation Zone
24.175	-18.375	3	0	1949	9.80347	4	Mediumbio	MediumSpecies	0	2	0	2	1949	14.6283	2	Mediumbio	Lowspecies	0	1	0	1	2930.06	Northern Conservation Zone
24.225	-18.225	3	0	1982	18.4661	2	Mediumbio	Lowspecies	0	1	0	1	1982	2.66032	1	Lowbio	Lowspecies	1	0	0	1	2932.82	Northern Conservation Zone
24.275	-18.325	3	0	2010	8.90875	2	Mediumbio	Lowspecies	0	1	0	1	2010	32.2749	1	Highbio	Lowspecies	0	0	2	2	2931.42	Northern Conservation Zone
24.275	-18.275	3	0	2011	6.38632	3	Mediumbio	MediumSpecies	0	2	0	2	2011	12.9857	2	Mediumbio	Lowspecies	0	1	0	1	2932.25	Northern Conservation Zone
24.275	-18.225	3	0	2012	10.5285	2	Mediumbio	Lowspecies	0	1	0	1	2012	15.8596	3	Mediumbio	MediumSpecies	0	2	0	2	2933.08	Northern Conservation Zone
24.275	-18.075	3	0	2015	9.9526	5	Mediumbio	MediumSpecies	0	2	0	2	2015	8.85403	3	Mediumbio	MediumSpecies	0	2	0	2	2935.55	Northern Conservation Zone
24.325	-18.625	3	0	2034	17.2532	4	Mediumbio	MediumSpecies	0	2	0	2	2034	9.69349	3	Mediumbio	MediumSpecies	0	2	0	2	2926.65	Northern Conservation Zone
24.325	-18.575	3	0	2035	8.97564	2	Mediumbio	Lowspecies	0	1	0	1	2035	5.74403	1	Lowbio	Lowspecies	1	0	0	1	2927.5	Northern Conservation Zone
24.325	-18.175	3	0	2043	16.3312	4	Mediumbio	MediumSpecies	0	2	0	2	2043	2.81925	3	Lowbio	MediumSpecies	1	0	0	1	2934.17	Northern Conservation Zone
24.325	-18.075	3	0	2045	17.5563	3	Mediumbio	MediumSpecies	0	2	0	2	2045	14.1591	1	Mediumbio	Lowspecies	0	1	0	1	2935.82	Northern Conservation Zone
24.475	-18.225	3	0	2134	16.5984	2	Mediumbio	Lowspecies	0	1	0	1	2134	6.73906	1	Mediumbio	Lowspecies	0	1	0	1	2934.17	Northern Conservation Zone
24.625	-18.475	3	0	2215	7.25419	2	Mediumbio	Lowspecies	0	1	0	1	2215	5.89381	1	Lowbio	Lowspecies	1	0	0	1	2930.87	Northern Conservation Zone
24.625	-18.275	3	0	2219	8.00571	2	Mediumbio	Lowspecies	0	1	0	1	2219	12.5041	1	Mediumbio	Lowspecies	0	1	0	1	2934.21	Northern Conservation Zone
24.625	-18.175	3	0	2221	13.2094	2	Mediumbio	Lowspecies	0	1	0	1	2221	43.7784	2	Highbio	Lowspecies	0	0	2	2	2935.87	Northern Conservation Zone
24.675	-18.125	3	0	2246	17.6257	2	Mediumbio	Lowspecies	0	1	0	1	2246	12.1292	3	Mediumbio	MediumSpecies	0	2	0	2	2936.99	Northern Conservation Zone
24.725	-18.125	3	0	2257	8.58347	2	Mediumbio	Lowspecies	0	1	0	1	2257	23.4694	2	Highbio	Lowspecies	0	0	2	2	2937.29	Northern Conservation Zone
24.975	-18.375	3	0	2299	6.44716	2	Mediumbio	Lowspecies	0	1	0	1	2299	3.53048	2	Lowbio	Lowspecies	1	0	0	1	2934.7	Northern Conservation Zone
25.025	-18.375	3	0	2307	7.87229	3	Mediumbio	MediumSpecies	0	2	0	2	2307	3.40325	3	Lowbio	MediumSpecies	1	0	0	1	2935.02	Northern Conservation Zone
25.025	-18.275	3	0	2309	7.8744	2	Mediumbio	Lowspecies	0	1	0	1	2309	1.0112	1	Lowbio	Lowspecies	1	0	0	1	2936.69	Northern Conservation Zone
25.425	-18.425	3	0	2395	10.8011	3	Mediumbio	MediumSpecies	0	2	0	2	2395	1.88572	4	Lowbio	MediumSpecies	1	0	0	1	2936.92	Northern Conservation Zone
25.775	-18.775	3	0	2488	7.67356	2	Mediumbio	Lowspecies	0	1	0	1	2488	41.8227	1	Highbio	Lowspecies	0	0	2	2	2933.57	Northern Conservation Zone
25.825	-18.825	3	0	2506	16.6838	3	Mediumbio	MediumSpecies	0	2	0	2	2506	21.7454	3	Highbio	MediumSpecies	0	0	3	3	2933.09	Northern Conservation Zone
26.075	-19.625	3	0	2561	9.91405	4	Mediumbio	MediumSpecies	0	2	0	2	2561	7.24901	3	Mediumbio	MediumSpecies	0	2	0	2	2920.97	Northern Conservation Zone
26.075	-19.575	3	0	2562	8.16455	2	Mediumbio	Lowspecies	0	1	0	1	2562	3.42046	2	Lowbio	Lowspecies	1	0	0	1	2921.87	Northern Conservation Zone
26.075	-19.325	3	0	2567	8.8846	3	Mediumbio	MediumSpecies	0	2	0	2	2567	1.22362	3	Lowbio	MediumSpecies	1	0	0	1	2926.33	Northern Conservation Zone
26.125	-19.775	3	0	2570	8.42323	3	Mediumbio	MediumSpecies	0	2	0	2	2570	4.50809	2	Lowbio	Lowspecies	1	0	0	1	2918.67	Northern Conservation Zone
26.125	-19.725	3	0	2571	12.5697	4	Mediumbio	MediumSpecies	0	2	0	2	2571	20.0927	2	Highbio	Lowspecies	0	0	2	2	2919.57	Northern Conservation Zone
26.125	-19.625	3	0	2573	8.71599	4	Mediumbio	MediumSpecies	0	2	0	2	2573	14.6534	4	Mediumbio	MediumSpecies	0	2	0	2	2921.38	Northern Conservation Zone
26.375	-19.725	3	0	2612	10.0533	3	Mediumbio	MediumSpecies	0	2	0	2	2612	10.1558	1	Mediumbio	Lowspecies	0	1	0	1	2921.66	Northern Conservation Zone
22.45	-18.95	6	0	4159	11.4909	5	Mediumbio	MediumSpecies	0	2	0	2	4159	6.35165	6	Mediumbio	Highspecies	0	3	0	3	11655.8	Northern Conservation Zone
23.15	-18.05	6	0	4562	7.84919	2	Mediumbio	Lowspecies	0	1	0	1	4562	2.3646	1	Lowbio	Lowspecies	1	0	0	1	11724	Northern Conservation Zone
24.45	-20.35	6	0	5084	10.0991	5	Mediumbio	MediumSpecies	0	2	0	2	5084	9.49094	6	Mediumbio	Highspecies	0	3	0	3	11587.4	Northern Conservation Zone
24.55	-20.55	6	0	5116	11.091	5	Mediumbio	MediumSpecies	0	2	0	2	5116	9.24542	7	Mediumbio	Highspecies	0	3	0	3	11574.7	Northern Conservation Zone
24.55	-20.35	6	0	5118	6.38659	5	Mediumbio	MediumSpecies	0	2	0	2	5118	11.179	6	Mediumbio	Highspecies	0	3	0	3	11589.6	Northern Conservation Zone
24.65	-20.55	6	0	5146	6.35059	4	Mediumbio	MediumSpecies	0	2	0	2	5146	5.68226	5	Lowbio	MediumSpecies	1	0	0	1	11577	Northern Conservation Zone
23.9	-19.3	12	0	5567	18.1793	2	Mediumbio	Lowspecies	0	1	0	1	5567	10.4712	11	Mediumbio	Highspecies	0	3	0	3	46607	Northern Conservation Zone
24.6583	-18.0917	1	0	1	0	0	Lowbio	Lowspecies	1	0	0	1	1	0	0	Lowbio	Lowspecies	1	0	0	1	326.382	Northern Conservation Zone
24.6583	-18.075	1	0	2	0	0	Lowbio	Lowspecies	1	0	0	1	2	0	0	Lowbio	Lowspecies	1	0	0	1	326.413	Northern Conservation Zone
24.6583	-18.0583	1	0	3	0	0	Lowbio	Lowspecies	1	0	0	1	3	0	0	Lowbio	Lowspecies	1	0	0	1	326.443	Northern Conservation Zone
24.6583	-18.0417	1	0	4	0	0	Lowbio	Lowspecies	1	0	0	1	4	0	0	Lowbio	Lowspecies	1	0	0	1	326.474	Northern Conservation Zone
24.6583	-18.025	1	0	5	0	0	Lowbio	Lowspecies	1	0	0	1	5	0	0	Lowbio	Lowspecies	1	0	0	1	326.504	Northern Conservation Zone
24.6583	-18.0083	1	0	6	0	0	Lowbio	Lowspecies	1	0	0	1	6	0	0	Lowbio	Lowspecies	1	0	0	1	326.534	Northern Conservation Zone
24.6583	-17.9917	1	0	7	0	0	Lowbio	Lowspecies	1	0	0	1	7	0	0	Lowbio	Lowspecies	1	0	0	1	326.565	Northern Conservation Zone
24.6583	-17.975	1	0	8	0	0	Lowbio	Lowspecies	1	0	0	1	8	0	0	Lowbio	Lowspecies	1	0	0	1	326.595	Northern Conservation Zone
24.675	-18.0917	1	0	10	0	0	Lowbio	Lowspecies	1	0	0	1	10	2.51872	2	Lowbio	Lowspecies	1	0	0	1	326.393	Northern Conservation Zone
24.675	-18.075	1	0	11	0	0	Lowbio	Lowspecies	1	0	0	1	11	33.4374	2	Highbio	Lowspecies	0	0	2	2	326.424	Northern Conservation Zone
24.675	-18.0583	1	0	12	0	0	Lowbio	Lowspecies	1	0	0	1	12	9.95678	3	Mediumbio	MediumSpecies	0	2	0	2	326.454	Northern Conservation Zone
24.675	-18.025	1	0	14	0	0	Lowbio	Lowspecies	1	0	0	1	14	5.50831	1	Lowbio	Lowspecies	1	0	0	1	326.515	Northern Conservation Zone
24.675	-18.0083	1	0	15	0	0	Lowbio	Lowspecies	1	0	0	1	15	2.10697	1	Lowbio	Lowspecies	1	0	0	1	326.545	Northern Conservation Zone
24.675	-17.9917	1	0	16	0	0	Lowbio	Lowspecies	1	0	0	1	16	6.5106	1	Mediumbio	Lowspecies	0	1	0	1	326.576	Northern Conservation Zone
24.675	-17.975	1	0	17	6.55138	0	Mediumbio	Lowspecies	0	1	0	1	17	0.146425	1	Lowbio	Lowspecies	1	0	0	1	326.606	Northern Conservation Zone
24.6917	-18.0917	1	0	19	0	0	Lowbio	Lowspecies	1	0	0	1	19	7.45732	1	Mediumbio	Lowspecies	0	1	0	1	326.404	Northern Conservation Zone
24.6917	-18.075	1	0	20	0	0	Lowbio	Lowspecies	1	0	0	1	20	19.3758	1	Highbio	Lowspecies	0	0	2	2	326.435	Northern Conservation Zone
24.6917	-18.0583	1	0	21	0	0	Lowbio	Lowspecies	1	0	0	1	21	0.909431	1	Lowbio	Lowspecies	1	0	0	1	326.465	Northern Conservation Zone
24.6917	-18.0417	1	0	22	0	0	Lowbio	Lowspecies	1	0	0	1	22	7.86106	2	Mediumbio	Lowspecies	0	1	0	1	326.496	Northern Conservation Zone
24.6917	-18.025	1	0	23	0	0	Lowbio	Lowspecies	1	0	0	1	23	1.62443	2	Lowbio	Lowspecies	1	0	0	1	326.526	Northern Conservation Zone
24.6917	-17.9917	1	0	25	6.12494	0	Lowbio	Lowspecies	1	0	0	1	25	34.4822	3	Highbio	MediumSpecies	0	0	3	3	326.587	Northern Conservation Zone
24.7083	-18.0917	1	0	28	0	0	Lowbio	Lowspecies	1	0	0	1	28	17.0049	1	Mediumbio	Lowspecies	0	1	0	1	326.416	Northern Conservation Zone
24.7083	-18.075	1	0	29	0	0	Lowbio	Lowspecies	1	0	0	1	29	4.21395	1	Lowbio	Lowspecies	1	0	0	1	326.446	Northern Conservation Zone
24.7083	-18.0583	1	0	30	0	0	Lowbio	Lowspecies	1	0	0	1	30	20.3146	1	Highbio	Lowspecies	0	0	2	2	326.477	Northern Conservation Zone
24.7083	-18.0417	1	0	31	0	0	Lowbio	Lowspecies	1	0	0	1	31	14.8729	3	Mediumbio	MediumSpecies	0	2	0	2	326.507	Northern Conservation Zone
24.7083	-18.0083	1	0	33	8.24861	0	Mediumbio	Lowspecies	0	1	0	1	33	11.1818	2	Mediumbio	Lowspecies	0	1	0	1	326.568	Northern Conservation Zone
24.725	-18.0917	1	0	37	3.34761	1	Lowbio	Lowspecies	1	0	0	1	37	0.086184	0	Lowbio	Lowspecies	1	0	0	1	326.427	Northern Conservation Zone
24.725	-18.0583	1	0	39	9.08919	1	Mediumbio	Lowspecies	0	1	0	1	39	1.13032	1	Lowbio	Lowspecies	1	0	0	1	326.488	Northern Conservation Zone
24.725	-18.0083	1	0	42	1.23206	1	Lowbio	Lowspecies	1	0	0	1	42	0	0	Lowbio	Lowspecies	1	0	0	1	326.579	Northern Conservation Zone
24.725	-17.9917	1	0	43	0	0	Lowbio	Lowspecies	1	0	0	1	43	18.5018	3	Mediumbio	MediumSpecies	0	2	0	2	326.609	Northern Conservation Zone
24.725	-17.975	1	0	44	3.08009	1	Lowbio	Lowspecies	1	0	0	1	44	7.59516	2	Mediumbio	Lowspecies	0	1	0	1	326.64	Northern Conservation Zone
24.7417	-18.0917	1	0	46	0	0	Lowbio	Lowspecies	1	0	0	1	46	11.7114	1	Mediumbio	Lowspecies	0	1	0	1	326.438	Northern Conservation Zone
24.7417	-18.075	1	0	47	6.40706	0	Mediumbio	Lowspecies	0	1	0	1	47	0	0	Lowbio	Lowspecies	1	0	0	1	326.469	Northern Conservation Zone
24.7417	-18.0417	1	0	49	5.02572	2	Lowbio	Lowspecies	1	0	0	1	49	0	0	Lowbio	Lowspecies	1	0	0	1	326.529	Northern Conservation Zone
24.7417	-17.9583	1	0	54	9.38912	1	Mediumbio	Lowspecies	0	1	0	1	54	64.4719	1	Highbio	Lowspecies	0	0	2	2	326.681	Northern Conservation Zone
24.7583	-18.0583	1	0	57	11.0223	1	Mediumbio	Lowspecies	0	1	0	1	57	0	0	Lowbio	Lowspecies	1	0	0	1	326.51	Northern Conservation Zone
24.7583	-18.0417	1	0	58	0.486929	1	Lowbio	Lowspecies	1	0	0	1	58	34.1067	2	Highbio	Lowspecies	0	0	2	2	326.541	Northern Conservation Zone
24.7583	-18.025	1	0	59	12.5188	1	Mediumbio	Lowspecies	0	1	0	1	59	33.5277	1	Highbio	Lowspecies	0	0	2	2	326.571	Northern Conservation Zone
24.7583	-17.975	1	0	62	3.24852	1	Lowbio	Lowspecies	1	0	0	1	62	0	0	Lowbio	Lowspecies	1	0	0	1	326.662	Northern Conservation Zone
24.7583	-17.9417	1	0	64	5.43416	1	Lowbio	Lowspecies	1	0	0	1	64	25.5193	3	Highbio	MediumSpecies	0	0	3	3	326.723	Northern Conservation Zone
24.775	-18.0917	1	0	67	3.60884	1	Lowbio	Lowspecies	1	0	0	1	67	1.85304	2	Lowbio	Lowspecies	1	0	0	1	326.461	Northern Conservation Zone
24.775	-17.9583	1	0	75	7.93993	1	Mediumbio	Lowspecies	0	1	0	1	75	5.83466	1	Lowbio	Lowspecies	1	0	0	1	326.704	Northern Conservation Zone
24.775	-17.9417	1	0	76	0.533361	1	Lowbio	Lowspecies	1	0	0	1	76	0	0	Lowbio	Lowspecies	1	0	0	1	326.734	Northern Conservation Zone
24.775	-17.9083	1	0	78	0	0	Lowbio	Lowspecies	1	0	0	1	78	4.53967	2	Lowbio	Lowspecies	1	0	0	1	326.795	Northern Conservation Zone
24.7917	-18.075	1	0	80	0	0	Lowbio	Lowspecies	1	0	0	1	80	5.84637	1	Lowbio	Lowspecies	1	0	0	1	326.503	Northern Conservation Zone
24.7917	-18.0583	1	0	81	0	0	Lowbio	Lowspecies	1	0	0	1	81	80.3723	1	Highbio	Lowspecies	0	0	2	2	326.533	Northern Conservation Zone
24.7917	-18.0417	1	0	82	0	0	Lowbio	Lowspecies	1	0	0	1	82	0	0	Lowbio	Lowspecies	1	0	0	1	326.564	Northern Conservation Zone
24.7917	-18.025	1	0	83	7.13176	1	Mediumbio	Lowspecies	0	1	0	1	83	55.8392	3	Highbio	MediumSpecies	0	0	3	3	326.594	Northern Conservation Zone
24.7917	-17.975	1	0	86	0	0	Lowbio	Lowspecies	1	0	0	1	86	91.8617	2	Highbio	Lowspecies	0	0	2	2	326.685	Northern Conservation Zone
24.7917	-17.9583	1	0	87	3.47555	2	Lowbio	Lowspecies	1	0	0	1	87	29.5692	2	Highbio	Lowspecies	0	0	2	2	326.715	Northern Conservation Zone
24.8083	-18.075	1	0	92	0	0	Lowbio	Lowspecies	1	0	0	1	92	8.38821	1	Mediumbio	Lowspecies	0	1	0	1	326.514	Northern Conservation Zone
24.8083	-18.0583	1	0	93	0	0	Lowbio	Lowspecies	1	0	0	1	93	29.1238	1	Highbio	Lowspecies	0	0	2	2	326.545	Northern Conservation Zone
24.8083	-18.025	1	0	95	0	0	Lowbio	Lowspecies	1	0	0	1	95	9.70793	1	Mediumbio	Lowspecies	0	1	0	1	326.605	Northern Conservation Zone
24.8083	-18.0083	1	0	96	0	0	Lowbio	Lowspecies	1	0	0	1	96	0.75556	1	Lowbio	Lowspecies	1	0	0	1	326.636	Northern Conservation Zone
24.8083	-17.9917	1	0	97	0	0	Lowbio	Lowspecies	1	0	0	1	97	27.7436	2	Highbio	Lowspecies	0	0	2	2	326.666	Northern Conservation Zone
24.8083	-17.9417	1	0	100	3.66813	2	Lowbio	Lowspecies	1	0	0	1	100	126.208	1	Highbio	Lowspecies	0	0	2	2	326.757	Northern Conservation Zone
24.8083	-17.925	1	0	101	0.637255	1	Lowbio	Lowspecies	1	0	0	1	101	1.5159	1	Lowbio	Lowspecies	1	0	0	1	326.787	Northern Conservation Zone
24.8083	-17.9083	1	0	102	0	0	Lowbio	Lowspecies	1	0	0	1	102	172.584	1	Highbio	Lowspecies	0	0	2	2	326.818	Northern Conservation Zone
24.8083	-17.8917	1	0	103	5.98697	1	Lowbio	Lowspecies	1	0	0	1	103	117.671	4	Highbio	MediumSpecies	0	0	3	3	326.848	Northern Conservation Zone
24.8083	-17.8583	1	0	105	0	0	Lowbio	Lowspecies	1	0	0	1	105	0	0	Lowbio	Lowspecies	1	0	0	1	326.908	Northern Conservation Zone
24.825	-18.0917	1	0	106	0	0	Lowbio	Lowspecies	1	0	0	1	106	0.84279	1	Lowbio	Lowspecies	1	0	0	1	326.495	Northern Conservation Zone
24.825	-18.075	1	0	107	0	0	Lowbio	Lowspecies	1	0	0	1	107	1.00664	1	Lowbio	Lowspecies	1	0	0	1	326.526	Northern Conservation Zone
24.825	-18.025	1	0	110	10.4396	1	Mediumbio	Lowspecies	0	1	0	1	110	8.48762	2	Mediumbio	Lowspecies	0	1	0	1	326.617	Northern Conservation Zone
24.825	-17.925	1	0	116	4.22623	2	Lowbio	Lowspecies	1	0	0	1	116	7.31584	2	Mediumbio	Lowspecies	0	1	0	1	326.799	Northern Conservation Zone
24.825	-17.9083	1	0	117	0.77761	2	Lowbio	Lowspecies	1	0	0	1	117	10.1176	2	Mediumbio	Lowspecies	0	1	0	1	326.829	Northern Conservation Zone
24.8417	-18.075	1	0	122	0	0	Lowbio	Lowspecies	1	0	0	1	122	5.89953	1	Lowbio	Lowspecies	1	0	0	1	326.537	Northern Conservation Zone
24.8417	-18.0083	1	0	126	0	0	Lowbio	Lowspecies	1	0	0	1	126	13.0804	2	Mediumbio	Lowspecies	0	1	0	1	326.659	Northern Conservation Zone
24.8417	-17.925	1	0	131	2.41983	1	Lowbio	Lowspecies	1	0	0	1	131	10.8052	1	Mediumbio	Lowspecies	0	1	0	1	326.811	Northern Conservation Zone
24.8417	-17.9083	1	0	132	0.412878	1	Lowbio	Lowspecies	1	0	0	1	132	1.24897	3	Lowbio	MediumSpecies	1	0	0	1	326.841	Northern Conservation Zone
24.8583	-18.0917	1	0	136	0	0	Lowbio	Lowspecies	1	0	0	1	136	0	0	Lowbio	Lowspecies	1	0	0	1	326.518	Northern Conservation Zone
24.8583	-18.075	1	0	137	0	0	Lowbio	Lowspecies	1	0	0	1	137	27.1371	1	Highbio	Lowspecies	0	0	2	2	326.549	Northern Conservation Zone
24.8583	-18.0583	1	0	138	0	0	Lowbio	Lowspecies	1	0	0	1	138	57.1566	1	Highbio	Lowspecies	0	0	2	2	326.579	Northern Conservation Zone
24.8583	-18.0083	1	0	141	16.4555	1	Mediumbio	Lowspecies	0	1	0	1	141	33.4084	1	Highbio	Lowspecies	0	0	2	2	326.671	Northern Conservation Zone
24.8583	-17.975	1	0	143	10.4933	1	Mediumbio	Lowspecies	0	1	0	1	143	19.0776	1	Highbio	Lowspecies	0	0	2	2	326.731	Northern Conservation Zone
24.8583	-17.9583	1	0	144	0.308146	1	Lowbio	Lowspecies	1	0	0	1	144	2.44448	1	Lowbio	Lowspecies	1	0	0	1	326.762	Northern Conservation Zone
24.8583	-17.925	1	0	146	0	0	Lowbio	Lowspecies	1	0	0	1	146	47.8371	2	Highbio	Lowspecies	0	0	2	2	326.822	Northern Conservation Zone
24.8583	-17.9083	1	0	147	2.25134	2	Lowbio	Lowspecies	1	0	0	1	147	10.102	1	Mediumbio	Lowspecies	0	1	0	1	326.853	Northern Conservation Zone
24.875	-18.0917	1	0	151	0	0	Lowbio	Lowspecies	1	0	0	1	151	0	0	Lowbio	Lowspecies	1	0	0	1	326.53	Northern Conservation Zone
24.875	-18.075	1	0	152	0	0	Lowbio	Lowspecies	1	0	0	1	152	41.6958	1	Highbio	Lowspecies	0	0	2	2	326.56	Northern Conservation Zone
24.875	-18.0417	1	0	154	0	0	Lowbio	Lowspecies	1	0	0	1	154	6.58556	1	Mediumbio	Lowspecies	0	1	0	1	326.621	Northern Conservation Zone
24.875	-17.975	1	0	158	0	0	Lowbio	Lowspecies	1	0	0	1	158	38.7399	2	Highbio	Lowspecies	0	0	2	2	326.743	Northern Conservation Zone
24.875	-17.9417	1	0	160	5.42663	1	Lowbio	Lowspecies	1	0	0	1	160	18.8904	2	Highbio	Lowspecies	0	0	2	2	326.804	Northern Conservation Zone
24.875	-17.925	1	0	161	0	0	Lowbio	Lowspecies	1	0	0	1	161	4.115	2	Lowbio	Lowspecies	1	0	0	1	326.834	Northern Conservation Zone
24.8917	-18.0917	1	0	166	0	0	Lowbio	Lowspecies	1	0	0	1	166	0	0	Lowbio	Lowspecies	1	0	0	1	326.542	Northern Conservation Zone
24.8917	-18.075	1	0	167	13.1066	1	Mediumbio	Lowspecies	0	1	0	1	167	62.1538	1	Highbio	Lowspecies	0	0	2	2	326.572	Northern Conservation Zone
24.8917	-18.0583	1	0	168	0.331292	0	Lowbio	Lowspecies	1	0	0	1	168	28.1678	1	Highbio	Lowspecies	0	0	2	2	326.603	Northern Conservation Zone
24.8917	-18.025	1	0	170	0	0	Lowbio	Lowspecies	1	0	0	1	170	19.8628	1	Highbio	Lowspecies	0	0	2	2	326.664	Northern Conservation Zone
24.8917	-17.925	1	0	176	0.857193	1	Lowbio	Lowspecies	1	0	0	1	176	0	0	Lowbio	Lowspecies	1	0	0	1	326.846	Northern Conservation Zone
24.8917	-17.9083	1	0	177	3.95647	2	Lowbio	Lowspecies	1	0	0	1	177	61.6792	2	Highbio	Lowspecies	0	0	2	2	326.876	Northern Conservation Zone
24.8917	-17.8583	1	0	180	0	0	Lowbio	Lowspecies	1	0	0	1	180	61.6153	2	Highbio	Lowspecies	0	0	2	2	326.967	Northern Conservation Zone
24.9083	-18.0917	1	0	181	0	0	Lowbio	Lowspecies	1	0	0	1	181	0	0	Lowbio	Lowspecies	1	0	0	1	326.553	Northern Conservation Zone
24.9083	-18.075	1	0	182	0	0	Lowbio	Lowspecies	1	0	0	1	182	29.5821	1	Highbio	Lowspecies	0	0	2	2	326.584	Northern Conservation Zone
24.9083	-18.025	1	0	185	0	0	Lowbio	Lowspecies	1	0	0	1	185	1.00664	1	Lowbio	Lowspecies	1	0	0	1	326.675	Northern Conservation Zone
24.9083	-18.0083	1	0	186	0	0	Lowbio	Lowspecies	1	0	0	1	186	10.4581	1	Mediumbio	Lowspecies	0	1	0	1	326.706	Northern Conservation Zone
24.9083	-17.875	1	0	194	15.6053	1	Mediumbio	Lowspecies	0	1	0	1	194	28.0109	1	Highbio	Lowspecies	0	0	2	2	326.948	Northern Conservation Zone
24.925	-18.0917	1	0	199	0	0	Lowbio	Lowspecies	1	0	0	1	199	0	0	Lowbio	Lowspecies	1	0	0	1	326.565	Northern Conservation Zone
24.925	-18.075	1	0	200	0	0	Lowbio	Lowspecies	1	0	0	1	200	10.8718	1	Mediumbio	Lowspecies	0	1	0	1	326.596	Northern Conservation Zone
24.925	-18.0583	1	0	201	9.71513	1	Mediumbio	Lowspecies	0	1	0	1	201	3.93299	1	Lowbio	Lowspecies	1	0	0	1	326.626	Northern Conservation Zone
24.925	-18.0417	1	0	202	0	0	Lowbio	Lowspecies	1	0	0	1	202	6.29278	1	Lowbio	Lowspecies	1	0	0	1	326.657	Northern Conservation Zone
24.925	-18.0083	1	0	204	0.96516	1	Lowbio	Lowspecies	1	0	0	1	204	45.8023	1	Highbio	Lowspecies	0	0	2	2	326.718	Northern Conservation Zone
24.925	-17.9917	1	0	205	0	0	Lowbio	Lowspecies	1	0	0	1	205	25.3083	2	Highbio	Lowspecies	0	0	2	2	326.748	Northern Conservation Zone
24.925	-17.975	1	0	206	8.61077	0	Mediumbio	Lowspecies	0	1	0	1	206	42.3363	1	Highbio	Lowspecies	0	0	2	2	326.778	Northern Conservation Zone
24.925	-17.9417	1	0	208	7.5132	1	Mediumbio	Lowspecies	0	1	0	1	208	29.5752	2	Highbio	Lowspecies	0	0	2	2	326.839	Northern Conservation Zone
24.925	-17.925	1	0	209	3.8177	1	Lowbio	Lowspecies	1	0	0	1	209	27.9451	1	Highbio	Lowspecies	0	0	2	2	326.869	Northern Conservation Zone
24.925	-17.8917	1	0	211	2.92072	1	Lowbio	Lowspecies	1	0	0	1	211	5.38351	2	Lowbio	Lowspecies	1	0	0	1	326.93	Northern Conservation Zone
24.925	-17.875	1	0	212	14.2069	1	Mediumbio	Lowspecies	0	1	0	1	212	89.0312	1	Highbio	Lowspecies	0	0	2	2	326.96	Northern Conservation Zone
24.925	-17.8417	1	0	214	6.77166	1	Mediumbio	Lowspecies	0	1	0	1	214	195.559	3	Highbio	MediumSpecies	0	0	3	3	327.02	Northern Conservation Zone
24.9417	-18.0917	1	0	217	17.8695	1	Mediumbio	Lowspecies	0	1	0	1	217	18.1196	1	Mediumbio	Lowspecies	0	1	0	1	326.577	Northern Conservation Zone
24.9417	-18.075	1	0	218	4.46737	1	Lowbio	Lowspecies	1	0	0	1	218	7.8052	2	Mediumbio	Lowspecies	0	1	0	1	326.608	Northern Conservation Zone
24.9417	-18.0417	1	0	220	14.4757	1	Mediumbio	Lowspecies	0	1	0	1	220	32.0144	1	Highbio	Lowspecies	0	0	2	2	326.669	Northern Conservation Zone
24.9417	-18.025	1	0	221	0	0	Lowbio	Lowspecies	1	0	0	1	221	32.6706	1	Highbio	Lowspecies	0	0	2	2	326.699	Northern Conservation Zone
24.9417	-18.0083	1	0	222	5.09401	2	Lowbio	Lowspecies	1	0	0	1	222	33.6148	2	Highbio	Lowspecies	0	0	2	2	326.73	Northern Conservation Zone
24.9417	-17.9917	1	0	223	1.60182	1	Lowbio	Lowspecies	1	0	0	1	223	74.6885	1	Highbio	Lowspecies	0	0	2	2	326.76	Northern Conservation Zone
24.9417	-17.9583	1	0	225	0	0	Lowbio	Lowspecies	1	0	0	1	225	19.9992	2	Highbio	Lowspecies	0	0	2	2	326.821	Northern Conservation Zone
24.9417	-17.8917	1	0	229	0.215378	1	Lowbio	Lowspecies	1	0	0	1	229	29.0333	1	Highbio	Lowspecies	0	0	2	2	326.942	Northern Conservation Zone
24.9417	-17.875	1	0	230	0	0	Lowbio	Lowspecies	1	0	0	1	230	19.8628	1	Highbio	Lowspecies	0	0	2	2	326.972	Northern Conservation Zone
24.9583	-18.0917	1	0	235	0	0	Lowbio	Lowspecies	1	0	0	1	235	1.29871	1	Lowbio	Lowspecies	1	0	0	1	326.589	Northern Conservation Zone
24.9583	-18.0583	1	0	237	1.5039	1	Lowbio	Lowspecies	1	0	0	1	237	15.1185	1	Mediumbio	Lowspecies	0	1	0	1	326.65	Northern Conservation Zone
24.9583	-18.0417	1	0	238	0	0	Lowbio	Lowspecies	1	0	0	1	238	6.88832	1	Mediumbio	Lowspecies	0	1	0	1	326.681	Northern Conservation Zone
24.9583	-18.025	1	0	239	0	0	Lowbio	Lowspecies	1	0	0	1	239	3.24677	1	Lowbio	Lowspecies	1	0	0	1	326.711	Northern Conservation Zone
24.9583	-18.0083	1	0	240	3.02231	0	Lowbio	Lowspecies	1	0	0	1	240	120.059	1	Highbio	Lowspecies	0	0	2	2	326.741	Northern Conservation Zone
24.9583	-17.9917	1	0	241	11.9582	1	Mediumbio	Lowspecies	0	1	0	1	241	0	0	Lowbio	Lowspecies	1	0	0	1	326.772	Northern Conservation Zone
24.9583	-17.975	1	0	242	0	0	Lowbio	Lowspecies	1	0	0	1	242	0	0	Lowbio	Lowspecies	1	0	0	1	326.802	Northern Conservation Zone
24.9583	-17.9583	1	0	243	14.4706	0	Mediumbio	Lowspecies	0	1	0	1	243	32.9917	1	Highbio	Lowspecies	0	0	2	2	326.833	Northern Conservation Zone
24.9583	-17.925	1	0	245	3.66891	1	Lowbio	Lowspecies	1	0	0	1	245	11.6803	4	Mediumbio	MediumSpecies	0	2	0	2	326.893	Northern Conservation Zone
24.9583	-17.9083	1	0	246	4.59402	2	Lowbio	Lowspecies	1	0	0	1	246	43.6986	2	Highbio	Lowspecies	0	0	2	2	326.923	Northern Conservation Zone
24.9583	-17.8917	1	0	247	0	0	Lowbio	Lowspecies	1	0	0	1	247	52.9769	2	Highbio	Lowspecies	0	0	2	2	326.954	Northern Conservation Zone
24.9583	-17.8583	1	0	249	2.37599	1	Lowbio	Lowspecies	1	0	0	1	249	97.4822	4	Highbio	MediumSpecies	0	0	3	3	327.014	Northern Conservation Zone
24.9583	-17.825	1	0	251	4.88559	2	Lowbio	Lowspecies	1	0	0	1	251	115.912	4	Highbio	MediumSpecies	0	0	3	3	327.074	Northern Conservation Zone
24.975	-18.0917	1	0	253	0	0	Lowbio	Lowspecies	1	0	0	1	253	11.6398	1	Mediumbio	Lowspecies	0	1	0	1	326.601	Northern Conservation Zone
24.975	-18.075	1	0	254	0	0	Lowbio	Lowspecies	1	0	0	1	254	10.3897	1	Mediumbio	Lowspecies	0	1	0	1	326.632	Northern Conservation Zone
24.975	-18.0417	1	0	256	0.42846	1	Lowbio	Lowspecies	1	0	0	1	256	29.5472	1	Highbio	Lowspecies	0	0	2	2	326.693	Northern Conservation Zone
24.975	-17.9083	1	0	264	0	0	Lowbio	Lowspecies	1	0	0	1	264	21.5662	1	Highbio	Lowspecies	0	0	2	2	326.936	Northern Conservation Zone
24.975	-17.8583	1	0	267	3.30375	3	Lowbio	MediumSpecies	1	0	0	1	267	84.6233	2	Highbio	Lowspecies	0	0	2	2	327.026	Northern Conservation Zone
24.9917	-18.0917	1	0	271	0	0	Lowbio	Lowspecies	1	0	0	1	271	0	0	Lowbio	Lowspecies	1	0	0	1	326.613	Northern Conservation Zone
24.9917	-18.075	1	0	272	0.857664	1	Lowbio	Lowspecies	1	0	0	1	272	10.056	1	Mediumbio	Lowspecies	0	1	0	1	326.644	Northern Conservation Zone
24.9917	-18.0583	1	0	273	0.128935	0	Lowbio	Lowspecies	1	0	0	1	273	0.218079	1	Lowbio	Lowspecies	1	0	0	1	326.674	Northern Conservation Zone
24.9917	-18.0417	1	0	274	2.91482	0	Lowbio	Lowspecies	1	0	0	1	274	29.4397	1	Highbio	Lowspecies	0	0	2	2	326.705	Northern Conservation Zone
24.9917	-18.025	1	0	275	0	0	Lowbio	Lowspecies	1	0	0	1	275	14.7989	2	Mediumbio	Lowspecies	0	1	0	1	326.735	Northern Conservation Zone
24.9917	-18.0083	1	0	276	8.84075	1	Mediumbio	Lowspecies	0	1	0	1	276	41.5984	1	Highbio	Lowspecies	0	0	2	2	326.766	Northern Conservation Zone
24.9917	-17.975	1	0	278	15.3255	1	Mediumbio	Lowspecies	0	1	0	1	278	48.1289	1	Highbio	Lowspecies	0	0	2	2	326.826	Northern Conservation Zone
24.9917	-17.925	1	0	281	3.13167	1	Lowbio	Lowspecies	1	0	0	1	281	2.79179	1	Lowbio	Lowspecies	1	0	0	1	326.917	Northern Conservation Zone
24.9917	-17.9083	1	0	282	0.216843	1	Lowbio	Lowspecies	1	0	0	1	282	0.737928	1	Lowbio	Lowspecies	1	0	0	1	326.948	Northern Conservation Zone
24.9917	-17.8917	1	0	283	0.27313	1	Lowbio	Lowspecies	1	0	0	1	283	24.8193	1	Highbio	Lowspecies	0	0	2	2	326.978	Northern Conservation Zone
24.9917	-17.8583	1	0	285	7.54665	1	Mediumbio	Lowspecies	0	1	0	1	285	90.4802	4	Highbio	MediumSpecies	0	0	3	3	327.038	Northern Conservation Zone
25.0083	-18.0917	1	0	289	0	0	Lowbio	Lowspecies	1	0	0	1	289	0	0	Lowbio	Lowspecies	1	0	0	1	326.625	Northern Conservation Zone
25.0083	-18.075	1	0	290	2.88877	0	Lowbio	Lowspecies	1	0	0	1	290	0	0	Lowbio	Lowspecies	1	0	0	1	326.656	Northern Conservation Zone
25.0083	-18.0583	1	0	291	0	0	Lowbio	Lowspecies	1	0	0	1	291	0.934007	1	Lowbio	Lowspecies	1	0	0	1	326.686	Northern Conservation Zone
25.0083	-18.0417	1	0	292	4.61641	1	Lowbio	Lowspecies	1	0	0	1	292	0	0	Lowbio	Lowspecies	1	0	0	1	326.717	Northern Conservation Zone
25.0083	-18.025	1	0	293	0	0	Lowbio	Lowspecies	1	0	0	1	293	11.7588	1	Mediumbio	Lowspecies	0	1	0	1	326.747	Northern Conservation Zone
25.0083	-17.925	1	0	299	0	0	Lowbio	Lowspecies	1	0	0	1	299	24.3487	1	Highbio	Lowspecies	0	0	2	2	326.929	Northern Conservation Zone
25.0083	-17.9083	1	0	300	1.08291	1	Lowbio	Lowspecies	1	0	0	1	300	0	0	Lowbio	Lowspecies	1	0	0	1	326.96	Northern Conservation Zone
25.0083	-17.875	1	0	302	0.214936	1	Lowbio	Lowspecies	1	0	0	1	302	6.318	1	Lowbio	Lowspecies	1	0	0	1	327.02	Northern Conservation Zone
25.025	-18.0917	1	0	304	0	0	Lowbio	Lowspecies	1	0	0	1	304	0.880699	1	Lowbio	Lowspecies	1	0	0	1	326.637	Northern Conservation Zone
25.025	-18.075	1	0	305	0	0	Lowbio	Lowspecies	1	0	0	1	305	0	0	Lowbio	Lowspecies	1	0	0	1	326.668	Northern Conservation Zone
25.025	-18.0583	1	0	306	0	0	Lowbio	Lowspecies	1	0	0	1	306	0	0	Lowbio	Lowspecies	1	0	0	1	326.698	Northern Conservation Zone
25.025	-18.0417	1	0	307	11.5635	0	Mediumbio	Lowspecies	0	1	0	1	307	0	0	Lowbio	Lowspecies	1	0	0	1	326.729	Northern Conservation Zone
25.025	-18.025	1	0	308	0	0	Lowbio	Lowspecies	1	0	0	1	308	52.9827	1	Highbio	Lowspecies	0	0	2	2	326.759	Northern Conservation Zone
25.025	-17.9917	1	0	310	0	0	Lowbio	Lowspecies	1	0	0	1	310	56.2686	1	Highbio	Lowspecies	0	0	2	2	326.82	Northern Conservation Zone
25.025	-17.9417	1	0	313	0.322114	1	Lowbio	Lowspecies	1	0	0	1	313	20.8548	1	Highbio	Lowspecies	0	0	2	2	326.911	Northern Conservation Zone
25.025	-17.9083	1	0	315	0.285589	1	Lowbio	Lowspecies	1	0	0	1	315	0.253812	1	Lowbio	Lowspecies	1	0	0	1	326.972	Northern Conservation Zone
25.025	-17.8917	1	0	316	0	0	Lowbio	Lowspecies	1	0	0	1	316	26.8773	1	Highbio	Lowspecies	0	0	2	2	327.002	Northern Conservation Zone
25.025	-17.875	1	0	317	6.85414	1	Mediumbio	Lowspecies	0	1	0	1	317	2.92423	2	Lowbio	Lowspecies	1	0	0	1	327.032	Northern Conservation Zone
25.0417	-18.0917	1	0	319	3.573	1	Lowbio	Lowspecies	1	0	0	1	319	0	0	Lowbio	Lowspecies	1	0	0	1	326.649	Northern Conservation Zone
25.0417	-18.075	1	0	320	17.6613	0	Mediumbio	Lowspecies	0	1	0	1	320	9.99002	1	Mediumbio	Lowspecies	0	1	0	1	326.68	Northern Conservation Zone
25.0417	-18.0583	1	0	321	0	0	Lowbio	Lowspecies	1	0	0	1	321	3.53016	1	Lowbio	Lowspecies	1	0	0	1	326.71	Northern Conservation Zone
25.0417	-18.0417	1	0	322	1.5932	2	Lowbio	Lowspecies	1	0	0	1	322	0	0	Lowbio	Lowspecies	1	0	0	1	326.741	Northern Conservation Zone
25.0417	-18.025	1	0	323	17.6613	1	Mediumbio	Lowspecies	0	1	0	1	323	33.2347	1	Highbio	Lowspecies	0	0	2	2	326.771	Northern Conservation Zone
25.0417	-17.9583	1	0	327	5.19202	2	Lowbio	Lowspecies	1	0	0	1	327	58.5766	1	Highbio	Lowspecies	0	0	2	2	326.893	Northern Conservation Zone
25.0417	-17.9417	1	0	328	0	0	Lowbio	Lowspecies	1	0	0	1	328	84.4329	1	Highbio	Lowspecies	0	0	2	2	326.923	Northern Conservation Zone
25.0417	-17.875	1	0	332	0.96345	1	Lowbio	Lowspecies	1	0	0	1	332	28.8279	1	Highbio	Lowspecies	0	0	2	2	327.045	Northern Conservation Zone
25.0583	-18.0917	1	0	334	0	0	Lowbio	Lowspecies	1	0	0	1	334	67.1933	1	Highbio	Lowspecies	0	0	2	2	326.662	Northern Conservation Zone
25.0583	-18.075	1	0	335	14.746	1	Mediumbio	Lowspecies	0	1	0	1	335	53.177	1	Highbio	Lowspecies	0	0	2	2	326.692	Northern Conservation Zone
25.0583	-18.0583	1	0	336	0	0	Lowbio	Lowspecies	1	0	0	1	336	15.6669	1	Mediumbio	Lowspecies	0	1	0	1	326.723	Northern Conservation Zone
25.0583	-18.0417	1	0	337	0	0	Lowbio	Lowspecies	1	0	0	1	337	0	0	Lowbio	Lowspecies	1	0	0	1	326.753	Northern Conservation Zone
25.0583	-18.0083	1	0	339	0	0	Lowbio	Lowspecies	1	0	0	1	339	45.8898	1	Highbio	Lowspecies	0	0	2	2	326.814	Northern Conservation Zone
25.0583	-17.9917	1	0	340	0.576383	1	Lowbio	Lowspecies	1	0	0	1	340	32.6298	1	Highbio	Lowspecies	0	0	2	2	326.845	Northern Conservation Zone
25.0583	-17.975	1	0	341	0	0	Lowbio	Lowspecies	1	0	0	1	341	25.5084	1	Highbio	Lowspecies	0	0	2	2	326.875	Northern Conservation Zone
25.0583	-17.9583	1	0	342	9.22669	1	Mediumbio	Lowspecies	0	1	0	1	342	46.3489	1	Highbio	Lowspecies	0	0	2	2	326.905	Northern Conservation Zone
25.0583	-17.925	1	0	344	0	0	Lowbio	Lowspecies	1	0	0	1	344	1.90994	1	Lowbio	Lowspecies	1	0	0	1	326.966	Northern Conservation Zone
25.0583	-17.9083	1	0	345	2.89428	0	Lowbio	Lowspecies	1	0	0	1	345	1.81923	2	Lowbio	Lowspecies	1	0	0	1	326.996	Northern Conservation Zone
25.0583	-17.8917	1	0	346	0	0	Lowbio	Lowspecies	1	0	0	1	346	7.14527	2	Mediumbio	Lowspecies	0	1	0	1	327.027	Northern Conservation Zone
25.0583	-17.875	1	0	347	0	0	Lowbio	Lowspecies	1	0	0	1	347	26.5467	1	Highbio	Lowspecies	0	0	2	2	327.057	Northern Conservation Zone
25.075	-18.0917	1	0	349	0	0	Lowbio	Lowspecies	1	0	0	1	349	0	0	Lowbio	Lowspecies	1	0	0	1	326.674	Northern Conservation Zone
25.075	-18.025	1	0	353	0	0	Lowbio	Lowspecies	1	0	0	1	353	20.0172	2	Highbio	Lowspecies	0	0	2	2	326.796	Northern Conservation Zone
25.075	-18.0083	1	0	354	0	0	Lowbio	Lowspecies	1	0	0	1	354	38.3224	1	Highbio	Lowspecies	0	0	2	2	326.826	Northern Conservation Zone
25.075	-17.9917	1	0	355	0	0	Lowbio	Lowspecies	1	0	0	1	355	38.3119	1	Highbio	Lowspecies	0	0	2	2	326.857	Northern Conservation Zone
25.075	-17.9583	1	0	357	14.5106	1	Mediumbio	Lowspecies	0	1	0	1	357	9.05524	2	Mediumbio	Lowspecies	0	1	0	1	326.918	Northern Conservation Zone
25.075	-17.9417	1	0	358	0.543879	1	Lowbio	Lowspecies	1	0	0	1	358	4.49733	2	Lowbio	Lowspecies	1	0	0	1	326.948	Northern Conservation Zone
25.075	-17.9083	1	0	360	0	0	Lowbio	Lowspecies	1	0	0	1	360	19.9784	2	Highbio	Lowspecies	0	0	2	2	327.009	Northern Conservation Zone
25.075	-17.8917	1	0	361	4.35318	1	Lowbio	Lowspecies	1	0	0	1	361	1.09524	1	Lowbio	Lowspecies	1	0	0	1	327.039	Northern Conservation Zone
25.075	-17.875	1	0	362	0	0	Lowbio	Lowspecies	1	0	0	1	362	61.3485	2	Highbio	Lowspecies	0	0	2	2	327.069	Northern Conservation Zone
25.075	-17.8583	1	0	363	0.270252	1	Lowbio	Lowspecies	1	0	0	1	363	16.4609	2	Mediumbio	Lowspecies	0	1	0	1	327.099	Northern Conservation Zone
25.0917	-18.0083	1	0	369	13.3292	1	Mediumbio	Lowspecies	0	1	0	1	369	64.0305	1	Highbio	Lowspecies	0	0	2	2	326.839	Northern Conservation Zone
25.0917	-17.9583	1	0	372	12.0312	1	Mediumbio	Lowspecies	0	1	0	1	372	0	0	Lowbio	Lowspecies	1	0	0	1	326.93	Northern Conservation Zone
25.0917	-17.8917	1	0	376	1.5039	1	Lowbio	Lowspecies	1	0	0	1	376	12.8384	3	Mediumbio	MediumSpecies	0	2	0	2	327.051	Northern Conservation Zone
25.0917	-17.875	1	0	377	18.3078	1	Mediumbio	Lowspecies	0	1	0	1	377	79.1713	1	Highbio	Lowspecies	0	0	2	2	327.082	Northern Conservation Zone
25.1083	-18.025	1	0	383	0	0	Lowbio	Lowspecies	1	0	0	1	383	20.9019	3	Highbio	MediumSpecies	0	0	3	3	326.821	Northern Conservation Zone
25.1083	-18.0083	1	0	384	0	0	Lowbio	Lowspecies	1	0	0	1	384	12.373	1	Mediumbio	Lowspecies	0	1	0	1	326.851	Northern Conservation Zone
25.1083	-17.975	1	0	386	1.5039	1	Lowbio	Lowspecies	1	0	0	1	386	20.6151	1	Highbio	Lowspecies	0	0	2	2	326.912	Northern Conservation Zone
25.1083	-17.9583	1	0	387	18.6714	1	Mediumbio	Lowspecies	0	1	0	1	387	58.3192	2	Highbio	Lowspecies	0	0	2	2	326.942	Northern Conservation Zone
25.1083	-17.9417	1	0	388	0	0	Lowbio	Lowspecies	1	0	0	1	388	76.3944	1	Highbio	Lowspecies	0	0	2	2	326.973	Northern Conservation Zone
25.1083	-17.8917	1	0	391	0	0	Lowbio	Lowspecies	1	0	0	1	391	10.2987	2	Mediumbio	Lowspecies	0	1	0	1	327.064	Northern Conservation Zone
25.1083	-17.875	1	0	392	0	0	Lowbio	Lowspecies	1	0	0	1	392	90.2804	2	Highbio	Lowspecies	0	0	2	2	327.094	Northern Conservation Zone
25.125	-17.9917	1	0	403	6.3402	2	Lowbio	Lowspecies	1	0	0	1	403	26.199	1	Highbio	Lowspecies	0	0	2	2	326.894	Northern Conservation Zone
25.125	-17.9583	1	0	405	0	0	Lowbio	Lowspecies	1	0	0	1	405	89.7048	2	Highbio	Lowspecies	0	0	2	2	326.955	Northern Conservation Zone
25.125	-17.9417	1	0	406	0	0	Lowbio	Lowspecies	1	0	0	1	406	33.5967	1	Highbio	Lowspecies	0	0	2	2	326.985	Northern Conservation Zone
25.125	-17.8917	1	0	409	0.0302417	1	Lowbio	Lowspecies	1	0	0	1	409	0.468269	1	Lowbio	Lowspecies	1	0	0	1	327.076	Northern Conservation Zone
25.125	-17.8083	1	0	414	0	0	Lowbio	Lowspecies	1	0	0	1	414	0	0	Lowbio	Lowspecies	1	0	0	1	327.227	Northern Conservation Zone
25.1417	-17.9583	1	0	423	0	0	Lowbio	Lowspecies	1	0	0	1	423	14.9347	2	Mediumbio	Lowspecies	0	1	0	1	326.967	Northern Conservation Zone
25.1417	-17.9417	1	0	424	0.442468	1	Lowbio	Lowspecies	1	0	0	1	424	0.415746	1	Lowbio	Lowspecies	1	0	0	1	326.998	Northern Conservation Zone
25.1417	-17.925	1	0	425	2.45048	1	Lowbio	Lowspecies	1	0	0	1	425	7.19997	2	Mediumbio	Lowspecies	0	1	0	1	327.028	Northern Conservation Zone
25.1417	-17.8917	1	0	427	0.577826	1	Lowbio	Lowspecies	1	0	0	1	427	51.4865	1	Highbio	Lowspecies	0	0	2	2	327.089	Northern Conservation Zone
25.1417	-17.875	1	0	428	0.577826	1	Lowbio	Lowspecies	1	0	0	1	428	2.27893	2	Lowbio	Lowspecies	1	0	0	1	327.119	Northern Conservation Zone
25.1417	-17.8583	1	0	429	2.52286	1	Lowbio	Lowspecies	1	0	0	1	429	33.2416	2	Highbio	Lowspecies	0	0	2	2	327.149	Northern Conservation Zone
25.1417	-17.825	1	0	431	4.28418	4	Lowbio	MediumSpecies	1	0	0	1	431	269.318	6	Highbio	Highspecies	0	0	3	3	327.21	Northern Conservation Zone
25.1583	-17.925	1	0	437	0	0	Lowbio	Lowspecies	1	0	0	1	437	2.06471	1	Lowbio	Lowspecies	1	0	0	1	327.041	Northern Conservation Zone
22.375	-19.125	3	0	834	0.622903	3	Lowbio	MediumSpecies	1	0	0	1	834	0.712999	2	Lowbio	Lowspecies	1	0	0	1	2910.78	Northern Conservation Zone
22.425	-19.725	3	0	838	4.74128	4	Lowbio	MediumSpecies	1	0	0	1	838	4.37314	5	Lowbio	MediumSpecies	1	0	0	1	2900.41	Northern Conservation Zone
22.425	-19.675	3	0	839	0.771966	1	Lowbio	Lowspecies	1	0	0	1	839	2.35293	4	Lowbio	MediumSpecies	1	0	0	1	2901.29	Northern Conservation Zone
22.425	-19.625	3	0	840	1.1021	5	Lowbio	MediumSpecies	1	0	0	1	840	1.16901	3	Lowbio	MediumSpecies	1	0	0	1	2902.18	Northern Conservation Zone
22.425	-19.575	3	0	841	2.19353	1	Lowbio	Lowspecies	1	0	0	1	841	4.65497	3	Lowbio	MediumSpecies	1	0	0	1	2903.06	Northern Conservation Zone
22.425	-19.525	3	0	842	0.801198	4	Lowbio	MediumSpecies	1	0	0	1	842	5.28989	8	Lowbio	Highspecies	2	0	0	2	2903.94	Northern Conservation Zone
22.425	-19.475	3	0	843	3.84131	4	Lowbio	MediumSpecies	1	0	0	1	843	3.90519	5	Lowbio	MediumSpecies	1	0	0	1	2904.81	Northern Conservation Zone
22.425	-19.425	3	0	844	5.38782	5	Lowbio	MediumSpecies	1	0	0	1	844	3.26997	6	Lowbio	Highspecies	2	0	0	2	2905.69	Northern Conservation Zone
22.425	-19.325	3	0	846	2.30131	5	Lowbio	MediumSpecies	1	0	0	1	846	2.73883	2	Lowbio	Lowspecies	1	0	0	1	2907.43	Northern Conservation Zone
22.425	-19.275	3	0	847	4.64608	4	Lowbio	MediumSpecies	1	0	0	1	847	3.81971	3	Lowbio	MediumSpecies	1	0	0	1	2908.3	Northern Conservation Zone
22.425	-19.225	3	0	848	2.98537	5	Lowbio	MediumSpecies	1	0	0	1	848	3.31384	1	Lowbio	Lowspecies	1	0	0	1	2909.17	Northern Conservation Zone
22.425	-19.175	3	0	849	2.93947	5	Lowbio	MediumSpecies	1	0	0	1	849	7.56185	3	Mediumbio	MediumSpecies	0	2	0	2	2910.03	Northern Conservation Zone
22.425	-19.025	3	0	852	1.13981	2	Lowbio	Lowspecies	1	0	0	1	852	1.94172	2	Lowbio	Lowspecies	1	0	0	1	2912.61	Northern Conservation Zone
22.475	-19.725	3	0	854	1.45769	2	Lowbio	Lowspecies	1	0	0	1	854	5.44774	4	Lowbio	MediumSpecies	1	0	0	1	2900.52	Northern Conservation Zone
22.475	-19.675	3	0	855	0.786651	3	Lowbio	MediumSpecies	1	0	0	1	855	5.80999	2	Lowbio	Lowspecies	1	0	0	1	2901.41	Northern Conservation Zone
22.475	-19.625	3	0	856	1.97512	2	Lowbio	Lowspecies	1	0	0	1	856	4.67311	6	Lowbio	Highspecies	2	0	0	2	2902.29	Northern Conservation Zone
22.475	-19.575	3	0	857	1.8437	4	Lowbio	MediumSpecies	1	0	0	1	857	4.49314	3	Lowbio	MediumSpecies	1	0	0	1	2903.17	Northern Conservation Zone
22.475	-19.525	3	0	858	2.0495	3	Lowbio	MediumSpecies	1	0	0	1	858	6.12646	4	Lowbio	MediumSpecies	1	0	0	1	2904.05	Northern Conservation Zone
22.475	-19.125	3	0	866	3.94042	2	Lowbio	Lowspecies	1	0	0	1	866	4.02455	4	Lowbio	MediumSpecies	1	0	0	1	2911.01	Northern Conservation Zone
22.525	-19.875	3	0	869	0.00612275	1	Lowbio	Lowspecies	1	0	0	1	869	0.136349	1	Lowbio	Lowspecies	1	0	0	1	2897.97	Northern Conservation Zone
22.525	-19.825	3	0	870	0.228735	2	Lowbio	Lowspecies	1	0	0	1	870	2.68781	3	Lowbio	MediumSpecies	1	0	0	1	2898.86	Northern Conservation Zone
22.525	-19.775	3	0	871	0.936248	1	Lowbio	Lowspecies	1	0	0	1	871	3.25962	4	Lowbio	MediumSpecies	1	0	0	1	2899.75	Northern Conservation Zone
22.525	-19.725	3	0	872	6.01118	4	Lowbio	MediumSpecies	1	0	0	1	872	4.84688	5	Lowbio	MediumSpecies	1	0	0	1	2900.64	Northern Conservation Zone
22.525	-19.675	3	0	873	2.78435	4	Lowbio	MediumSpecies	1	0	0	1	873	3.82688	6	Lowbio	Highspecies	2	0	0	2	2901.52	Northern Conservation Zone
22.525	-19.575	3	0	875	3.86614	3	Lowbio	MediumSpecies	1	0	0	1	875	9.69119	6	Mediumbio	Highspecies	0	3	0	3	2903.29	Northern Conservation Zone
22.525	-19.525	3	0	876	3.73634	5	Lowbio	MediumSpecies	1	0	0	1	876	6.06387	5	Lowbio	MediumSpecies	1	0	0	1	2904.17	Northern Conservation Zone
22.525	-19.375	3	0	879	1.22776	4	Lowbio	MediumSpecies	1	0	0	1	879	3.45579	5	Lowbio	MediumSpecies	1	0	0	1	2906.8	Northern Conservation Zone
22.525	-19.325	3	0	880	2.80343	5	Lowbio	MediumSpecies	1	0	0	1	880	8.80883	7	Mediumbio	Highspecies	0	3	0	3	2907.67	Northern Conservation Zone
22.525	-19.075	3	0	885	1.22317	3	Lowbio	MediumSpecies	1	0	0	1	885	0.037862	1	Lowbio	Lowspecies	1	0	0	1	2911.99	Northern Conservation Zone
22.575	-19.875	3	0	889	0.852591	2	Lowbio	Lowspecies	1	0	0	1	889	0.200202	2	Lowbio	Lowspecies	1	0	0	1	2898.09	Northern Conservation Zone
22.575	-19.825	3	0	890	1.63283	4	Lowbio	MediumSpecies	1	0	0	1	890	2.83062	6	Lowbio	Highspecies	2	0	0	2	2898.98	Northern Conservation Zone
22.575	-19.775	3	0	891	3.46466	3	Lowbio	MediumSpecies	1	0	0	1	891	7.53259	3	Mediumbio	MediumSpecies	0	2	0	2	2899.87	Northern Conservation Zone
22.575	-19.675	3	0	893	1.9392	2	Lowbio	Lowspecies	1	0	0	1	893	5.42697	6	Lowbio	Highspecies	2	0	0	2	2901.65	Northern Conservation Zone
22.575	-19.625	3	0	894	4.17294	4	Lowbio	MediumSpecies	1	0	0	1	894	28.0874	3	Highbio	MediumSpecies	0	0	3	3	2902.53	Northern Conservation Zone
22.575	-19.575	3	0	895	1.9877	5	Lowbio	MediumSpecies	1	0	0	1	895	0.65262	5	Lowbio	MediumSpecies	1	0	0	1	2903.41	Northern Conservation Zone
22.575	-19.475	3	0	897	5.04671	5	Lowbio	MediumSpecies	1	0	0	1	897	2.43279	7	Lowbio	Highspecies	2	0	0	2	2905.17	Northern Conservation Zone
22.575	-19.125	3	0	904	2.28783	4	Lowbio	MediumSpecies	1	0	0	1	904	1.26188	3	Lowbio	MediumSpecies	1	0	0	1	2911.25	Northern Conservation Zone
22.575	-19.075	3	0	905	0.147518	2	Lowbio	Lowspecies	1	0	0	1	905	0.06055	1	Lowbio	Lowspecies	1	0	0	1	2912.11	Northern Conservation Zone
22.575	-19.025	3	0	906	0.331399	3	Lowbio	MediumSpecies	1	0	0	1	906	0.187176	2	Lowbio	Lowspecies	1	0	0	1	2912.97	Northern Conservation Zone
22.575	-18.975	3	0	907	0.134231	2	Lowbio	Lowspecies	1	0	0	1	907	0.285252	3	Lowbio	MediumSpecies	1	0	0	1	2913.82	Northern Conservation Zone
22.575	-18.925	3	0	908	2.73323	5	Lowbio	MediumSpecies	1	0	0	1	908	6.30814	7	Lowbio	Highspecies	2	0	0	2	2914.68	Northern Conservation Zone
22.625	-19.925	3	0	909	0	0	Lowbio	Lowspecies	1	0	0	1	909	2.12675	2	Lowbio	Lowspecies	1	0	0	1	2897.32	Northern Conservation Zone
22.625	-19.875	3	0	910	0.825951	2	Lowbio	Lowspecies	1	0	0	1	910	0.819479	2	Lowbio	Lowspecies	1	0	0	1	2898.21	Northern Conservation Zone
22.625	-19.825	3	0	911	3.35045	5	Lowbio	MediumSpecies	1	0	0	1	911	1.50482	1	Lowbio	Lowspecies	1	0	0	1	2899.11	Northern Conservation Zone
22.625	-19.775	3	0	912	0.19599	2	Lowbio	Lowspecies	1	0	0	1	912	5.62508	4	Lowbio	MediumSpecies	1	0	0	1	2900	Northern Conservation Zone
22.625	-19.725	3	0	913	3.72038	2	Lowbio	Lowspecies	1	0	0	1	913	1.56031	4	Lowbio	MediumSpecies	1	0	0	1	2900.89	Northern Conservation Zone
22.625	-19.675	3	0	914	1.87865	4	Lowbio	MediumSpecies	1	0	0	1	914	4.00112	5	Lowbio	MediumSpecies	1	0	0	1	2901.77	Northern Conservation Zone
22.625	-19.625	3	0	915	0.861485	2	Lowbio	Lowspecies	1	0	0	1	915	0.204637	1	Lowbio	Lowspecies	1	0	0	1	2902.66	Northern Conservation Zone
22.625	-19.575	3	0	916	0.763612	1	Lowbio	Lowspecies	1	0	0	1	916	0	0	Lowbio	Lowspecies	1	0	0	1	2903.54	Northern Conservation Zone
22.625	-19.525	3	0	917	2.5502	3	Lowbio	MediumSpecies	1	0	0	1	917	6.97129	3	Mediumbio	MediumSpecies	0	2	0	2	2904.42	Northern Conservation Zone
22.625	-19.175	3	0	924	4.18811	4	Lowbio	MediumSpecies	1	0	0	1	924	0.564658	3	Lowbio	MediumSpecies	1	0	0	1	2910.52	Northern Conservation Zone
22.625	-19.125	3	0	925	1.96475	4	Lowbio	MediumSpecies	1	0	0	1	925	3.11278	2	Lowbio	Lowspecies	1	0	0	1	2911.38	Northern Conservation Zone
22.625	-19.075	3	0	926	4.0864	3	Lowbio	MediumSpecies	1	0	0	1	926	0.565076	2	Lowbio	Lowspecies	1	0	0	1	2912.24	Northern Conservation Zone
22.625	-18.875	3	0	930	5.26328	3	Lowbio	MediumSpecies	1	0	0	1	930	18.4563	6	Mediumbio	Highspecies	0	3	0	3	2915.66	Northern Conservation Zone
22.625	-18.825	3	0	931	2.6818	4	Lowbio	MediumSpecies	1	0	0	1	931	0.078491	1	Lowbio	Lowspecies	1	0	0	1	2916.51	Northern Conservation Zone
22.675	-19.925	3	0	933	3.67771	3	Lowbio	MediumSpecies	1	0	0	1	933	0.98921	2	Lowbio	Lowspecies	1	0	0	1	2897.45	Northern Conservation Zone
22.675	-19.875	3	0	934	5.55745	3	Lowbio	MediumSpecies	1	0	0	1	934	1.17917	2	Lowbio	Lowspecies	1	0	0	1	2898.34	Northern Conservation Zone
22.675	-19.775	3	0	936	5.68359	4	Lowbio	MediumSpecies	1	0	0	1	936	3.0032	4	Lowbio	MediumSpecies	1	0	0	1	2900.13	Northern Conservation Zone
22.675	-19.725	3	0	937	2.97734	4	Lowbio	MediumSpecies	1	0	0	1	937	2.6599	2	Lowbio	Lowspecies	1	0	0	1	2901.02	Northern Conservation Zone
22.675	-19.675	3	0	938	0.094082	0	Lowbio	Lowspecies	1	0	0	1	938	0.756943	2	Lowbio	Lowspecies	1	0	0	1	2901.9	Northern Conservation Zone
22.675	-19.625	3	0	939	1.9674	2	Lowbio	Lowspecies	1	0	0	1	939	0	0	Lowbio	Lowspecies	1	0	0	1	2902.79	Northern Conservation Zone
22.675	-19.575	3	0	940	1.98448	3	Lowbio	MediumSpecies	1	0	0	1	940	8.90992	2	Mediumbio	Lowspecies	0	1	0	1	2903.67	Northern Conservation Zone
22.675	-19.225	3	0	947	1.44969	3	Lowbio	MediumSpecies	1	0	0	1	947	0	0	Lowbio	Lowspecies	1	0	0	1	2909.78	Northern Conservation Zone
22.675	-19.175	3	0	948	1.67621	4	Lowbio	MediumSpecies	1	0	0	1	948	3.93952	4	Lowbio	MediumSpecies	1	0	0	1	2910.65	Northern Conservation Zone
22.675	-19.025	3	0	951	2.47343	1	Lowbio	Lowspecies	1	0	0	1	951	11.0921	6	Mediumbio	Highspecies	0	3	0	3	2913.23	Northern Conservation Zone
22.675	-18.825	3	0	955	2.24464	2	Lowbio	Lowspecies	1	0	0	1	955	22.3449	7	Highbio	Highspecies	0	0	3	3	2916.64	Northern Conservation Zone
22.725	-19.975	3	0	956	0	0	Lowbio	Lowspecies	1	0	0	1	956	0.620861	2	Lowbio	Lowspecies	1	0	0	1	2896.68	Northern Conservation Zone
22.725	-19.925	3	0	957	2.88099	3	Lowbio	MediumSpecies	1	0	0	1	957	1.37628	3	Lowbio	MediumSpecies	1	0	0	1	2897.58	Northern Conservation Zone
22.725	-19.875	3	0	958	0.606739	1	Lowbio	Lowspecies	1	0	0	1	958	3.79561	2	Lowbio	Lowspecies	1	0	0	1	2898.48	Northern Conservation Zone
22.725	-19.825	3	0	959	0.168601	1	Lowbio	Lowspecies	1	0	0	1	959	0.425618	1	Lowbio	Lowspecies	1	0	0	1	2899.37	Northern Conservation Zone
22.725	-19.775	3	0	960	0.0733648	1	Lowbio	Lowspecies	1	0	0	1	960	0	0	Lowbio	Lowspecies	1	0	0	1	2900.26	Northern Conservation Zone
22.725	-19.725	3	0	961	0.338055	2	Lowbio	Lowspecies	1	0	0	1	961	0	0	Lowbio	Lowspecies	1	0	0	1	2901.15	Northern Conservation Zone
22.725	-19.675	3	0	962	4.51897	3	Lowbio	MediumSpecies	1	0	0	1	962	9.18573	3	Mediumbio	MediumSpecies	0	2	0	2	2902.04	Northern Conservation Zone
22.725	-19.625	3	0	963	1.22758	3	Lowbio	MediumSpecies	1	0	0	1	963	2.00578	5	Lowbio	MediumSpecies	1	0	0	1	2902.92	Northern Conservation Zone
22.725	-19.375	3	0	968	6.0737	5	Lowbio	MediumSpecies	1	0	0	1	968	7.77247	7	Mediumbio	Highspecies	0	3	0	3	2907.31	Northern Conservation Zone
22.725	-19.325	3	0	969	1.1533	3	Lowbio	MediumSpecies	1	0	0	1	969	1.31238	4	Lowbio	MediumSpecies	1	0	0	1	2908.18	Northern Conservation Zone
22.725	-19.075	3	0	974	6.25714	5	Lowbio	MediumSpecies	1	0	0	1	974	1.59065	2	Lowbio	Lowspecies	1	0	0	1	2912.51	Northern Conservation Zone
22.725	-18.775	3	0	980	0	0	Lowbio	Lowspecies	1	0	0	1	980	0	0	Lowbio	Lowspecies	1	0	0	1	2917.62	Northern Conservation Zone
22.775	-19.975	3	0	982	1.23432	1	Lowbio	Lowspecies	1	0	0	1	982	1.91195	1	Lowbio	Lowspecies	1	0	0	1	2896.82	Northern Conservation Zone
22.775	-19.925	3	0	983	0.058177	1	Lowbio	Lowspecies	1	0	0	1	983	3.67843	1	Lowbio	Lowspecies	1	0	0	1	2897.72	Northern Conservation Zone
22.775	-19.875	3	0	984	0.182062	1	Lowbio	Lowspecies	1	0	0	1	984	0	0	Lowbio	Lowspecies	1	0	0	1	2898.61	Northern Conservation Zone
22.775	-19.825	3	0	985	0.418719	1	Lowbio	Lowspecies	1	0	0	1	985	6.6578	1	Mediumbio	Lowspecies	0	1	0	1	2899.51	Northern Conservation Zone
22.775	-19.775	3	0	986	0	0	Lowbio	Lowspecies	1	0	0	1	986	11.7552	1	Mediumbio	Lowspecies	0	1	0	1	2900.4	Northern Conservation Zone
22.775	-19.625	3	0	989	1.93535	3	Lowbio	MediumSpecies	1	0	0	1	989	15.5801	6	Mediumbio	Highspecies	0	3	0	3	2903.06	Northern Conservation Zone
22.775	-19.425	3	0	993	2.80405	5	Lowbio	MediumSpecies	1	0	0	1	993	12.8706	3	Mediumbio	MediumSpecies	0	2	0	2	2906.57	Northern Conservation Zone
22.775	-19.325	3	0	995	1.7913	5	Lowbio	MediumSpecies	1	0	0	1	995	0.691404	2	Lowbio	Lowspecies	1	0	0	1	2908.32	Northern Conservation Zone
22.775	-19.075	3	0	1000	0.855946	2	Lowbio	Lowspecies	1	0	0	1	1000	0.551762	2	Lowbio	Lowspecies	1	0	0	1	2912.64	Northern Conservation Zone
22.775	-18.825	3	0	1005	2.18471	5	Lowbio	MediumSpecies	1	0	0	1	1005	6.56396	5	Mediumbio	MediumSpecies	0	2	0	2	2916.91	Northern Conservation Zone
22.775	-18.775	3	0	1006	16.1775	1	Mediumbio	Lowspecies	0	1	0	1	1006	3.15447	2	Lowbio	Lowspecies	1	0	0	1	2917.76	Northern Conservation Zone
22.775	-18.725	3	0	1007	0.104651	1	Lowbio	Lowspecies	1	0	0	1	1007	3.91229	1	Lowbio	Lowspecies	1	0	0	1	2918.61	Northern Conservation Zone
22.825	-19.975	3	0	1008	0.863325	1	Lowbio	Lowspecies	1	0	0	1	1008	1.53815	2	Lowbio	Lowspecies	1	0	0	1	2896.96	Northern Conservation Zone
22.825	-19.925	3	0	1009	0.942447	3	Lowbio	MediumSpecies	1	0	0	1	1009	4.81757	3	Lowbio	MediumSpecies	1	0	0	1	2897.86	Northern Conservation Zone
22.825	-19.875	3	0	1010	0.706879	1	Lowbio	Lowspecies	1	0	0	1	1010	0.70007	1	Lowbio	Lowspecies	1	0	0	1	2898.76	Northern Conservation Zone
22.825	-19.825	3	0	1011	1.41376	1	Lowbio	Lowspecies	1	0	0	1	1011	4.65755	3	Lowbio	MediumSpecies	1	0	0	1	2899.65	Northern Conservation Zone
22.825	-19.775	3	0	1012	1.30865	3	Lowbio	MediumSpecies	1	0	0	1	1012	3.44876	3	Lowbio	MediumSpecies	1	0	0	1	2900.54	Northern Conservation Zone
22.825	-19.725	3	0	1013	2.99045	5	Lowbio	MediumSpecies	1	0	0	1	1013	18.8531	6	Highbio	Highspecies	0	0	3	3	2901.43	Northern Conservation Zone
22.825	-19.575	3	0	1016	5.87987	5	Lowbio	MediumSpecies	1	0	0	1	1016	5.23079	5	Lowbio	MediumSpecies	1	0	0	1	2904.08	Northern Conservation Zone
22.825	-18.825	3	0	1031	3.96484	3	Lowbio	MediumSpecies	1	0	0	1	1031	6.93655	5	Mediumbio	MediumSpecies	0	2	0	2	2917.06	Northern Conservation Zone
22.825	-18.725	3	0	1033	0.43006	1	Lowbio	Lowspecies	1	0	0	1	1033	17.0546	3	Mediumbio	MediumSpecies	0	2	0	2	2918.75	Northern Conservation Zone
22.875	-19.975	3	0	1034	0	0	Lowbio	Lowspecies	1	0	0	1	1034	11.1444	1	Mediumbio	Lowspecies	0	1	0	1	2897.11	Northern Conservation Zone
22.875	-19.925	3	0	1035	1.26686	2	Lowbio	Lowspecies	1	0	0	1	1035	4.49448	2	Lowbio	Lowspecies	1	0	0	1	2898.01	Northern Conservation Zone
22.875	-19.875	3	0	1036	3.35251	4	Lowbio	MediumSpecies	1	0	0	1	1036	4.74058	3	Lowbio	MediumSpecies	1	0	0	1	2898.9	Northern Conservation Zone
22.875	-19.825	3	0	1037	4.92905	3	Lowbio	MediumSpecies	1	0	0	1	1037	11.2945	3	Mediumbio	MediumSpecies	0	2	0	2	2899.8	Northern Conservation Zone
22.875	-19.575	3	0	1042	4.05142	5	Lowbio	MediumSpecies	1	0	0	1	1042	0.869151	2	Lowbio	Lowspecies	1	0	0	1	2904.23	Northern Conservation Zone
22.875	-19.525	3	0	1043	0.888265	4	Lowbio	MediumSpecies	1	0	0	1	1043	2.10076	4	Lowbio	MediumSpecies	1	0	0	1	2905.11	Northern Conservation Zone
22.875	-19.225	3	0	1049	5.92276	4	Lowbio	MediumSpecies	1	0	0	1	1049	5.29413	3	Lowbio	MediumSpecies	1	0	0	1	2910.35	Northern Conservation Zone
22.875	-19.125	3	0	1051	1.18928	2	Lowbio	Lowspecies	1	0	0	1	1051	0.254448	1	Lowbio	Lowspecies	1	0	0	1	2912.07	Northern Conservation Zone
22.875	-19.075	3	0	1052	1.67841	1	Lowbio	Lowspecies	1	0	0	1	1052	1.97018	3	Lowbio	MediumSpecies	1	0	0	1	2912.94	Northern Conservation Zone
22.875	-19.025	3	0	1053	3.03658	2	Lowbio	Lowspecies	1	0	0	1	1053	1.52689	3	Lowbio	MediumSpecies	1	0	0	1	2913.8	Northern Conservation Zone
22.925	-20.025	3	0	1061	0.386082	1	Lowbio	Lowspecies	1	0	0	1	1061	0.354115	1	Lowbio	Lowspecies	1	0	0	1	2896.36	Northern Conservation Zone
22.925	-19.975	3	0	1062	0.298107	1	Lowbio	Lowspecies	1	0	0	1	1062	2.27726	2	Lowbio	Lowspecies	1	0	0	1	2897.26	Northern Conservation Zone
22.925	-19.925	3	0	1063	3.65074	5	Lowbio	MediumSpecies	1	0	0	1	1063	6.5585	4	Mediumbio	MediumSpecies	0	2	0	2	2898.16	Northern Conservation Zone
22.925	-19.525	3	0	1071	1.97549	5	Lowbio	MediumSpecies	1	0	0	1	1071	1.27607	3	Lowbio	MediumSpecies	1	0	0	1	2905.26	Northern Conservation Zone
22.925	-19.475	3	0	1072	3.35775	5	Lowbio	MediumSpecies	1	0	0	1	1072	3.76977	4	Lowbio	MediumSpecies	1	0	0	1	2906.14	Northern Conservation Zone
22.925	-19.075	3	0	1080	0.641762	2	Lowbio	Lowspecies	1	0	0	1	1080	0.845273	2	Lowbio	Lowspecies	1	0	0	1	2913.09	Northern Conservation Zone
22.925	-18.725	3	0	1087	4.01042	5	Lowbio	MediumSpecies	1	0	0	1	1087	37.5885	2	Highbio	Lowspecies	0	0	2	2	2919.05	Northern Conservation Zone
22.925	-18.625	3	0	1089	0	1	Lowbio	Lowspecies	1	0	0	1	1089	0	0	Lowbio	Lowspecies	1	0	0	1	2920.74	Northern Conservation Zone
22.975	-20.025	3	0	1091	1.53541	1	Lowbio	Lowspecies	1	0	0	1	1091	0.021426	1	Lowbio	Lowspecies	1	0	0	1	2896.51	Northern Conservation Zone
22.975	-19.925	3	0	1093	5.42131	4	Lowbio	MediumSpecies	1	0	0	1	1093	5.13051	8	Lowbio	Highspecies	2	0	0	2	2898.31	Northern Conservation Zone
22.975	-19.725	3	0	1097	0.818523	3	Lowbio	MediumSpecies	1	0	0	1	1097	23.2092	8	Highbio	Highspecies	0	0	3	3	2901.88	Northern Conservation Zone
22.975	-19.675	3	0	1098	3.04818	5	Lowbio	MediumSpecies	1	0	0	1	1098	9.55934	7	Mediumbio	Highspecies	0	3	0	3	2902.77	Northern Conservation Zone
22.975	-19.175	3	0	1108	3.88113	2	Lowbio	Lowspecies	1	0	0	1	1108	1.47734	3	Lowbio	MediumSpecies	1	0	0	1	2911.52	Northern Conservation Zone
22.975	-18.925	3	0	1113	1.5589	2	Lowbio	Lowspecies	1	0	0	1	1113	31.288	2	Highbio	Lowspecies	0	0	2	2	2915.81	Northern Conservation Zone
22.975	-18.625	3	0	1119	0.370374	2	Lowbio	Lowspecies	1	0	0	1	1119	0.410145	3	Lowbio	MediumSpecies	1	0	0	1	2920.89	Northern Conservation Zone
23.025	-19.975	3	0	1120	1.63233	5	Lowbio	MediumSpecies	1	0	0	1	1120	0.815256	2	Lowbio	Lowspecies	1	0	0	1	2897.57	Northern Conservation Zone
23.025	-19.775	3	0	1124	0.760786	4	Lowbio	MediumSpecies	1	0	0	1	1124	1.87722	6	Lowbio	Highspecies	2	0	0	2	2901.15	Northern Conservation Zone
23.025	-19.375	3	0	1132	0.971023	2	Lowbio	Lowspecies	1	0	0	1	1132	2.24422	3	Lowbio	MediumSpecies	1	0	0	1	2908.2	Northern Conservation Zone
23.025	-19.075	3	0	1138	4.20536	4	Lowbio	MediumSpecies	1	0	0	1	1138	25.8344	4	Highbio	MediumSpecies	0	0	3	3	2913.4	Northern Conservation Zone
23.025	-18.725	3	0	1145	6.97114	1	Mediumbio	Lowspecies	0	1	0	1	1145	37.2314	5	Highbio	MediumSpecies	0	0	3	3	2919.37	Northern Conservation Zone
23.025	-18.675	3	0	1146	0.272132	1	Lowbio	Lowspecies	1	0	0	1	1146	13.9057	4	Mediumbio	MediumSpecies	0	2	0	2	2920.21	Northern Conservation Zone
23.025	-18.625	3	0	1147	0	0	Lowbio	Lowspecies	1	0	0	1	1147	12.7855	1	Mediumbio	Lowspecies	0	1	0	1	2921.05	Northern Conservation Zone
23.075	-19.725	3	0	1154	5.4087	5	Lowbio	MediumSpecies	1	0	0	1	1154	15.8353	5	Mediumbio	MediumSpecies	0	2	0	2	2902.2	Northern Conservation Zone
23.075	-19.375	3	0	1161	0.48956	2	Lowbio	Lowspecies	1	0	0	1	1161	1.3649	2	Lowbio	Lowspecies	1	0	0	1	2908.36	Northern Conservation Zone
23.075	-19.125	3	0	1166	4.98405	5	Lowbio	MediumSpecies	1	0	0	1	1166	7.50211	7	Mediumbio	Highspecies	0	3	0	3	2912.7	Northern Conservation Zone
23.075	-18.975	3	0	1169	0.246892	1	Lowbio	Lowspecies	1	0	0	1	1169	43.7142	3	Highbio	MediumSpecies	0	0	3	3	2915.28	Northern Conservation Zone
23.075	-18.925	3	0	1170	10.5901	1	Mediumbio	Lowspecies	0	1	0	1	1170	9.98764	1	Mediumbio	Lowspecies	0	1	0	1	2916.14	Northern Conservation Zone
23.075	-18.725	3	0	1174	0.580197	1	Lowbio	Lowspecies	1	0	0	1	1174	8.9239	3	Mediumbio	MediumSpecies	0	2	0	2	2919.53	Northern Conservation Zone
23.075	-18.675	3	0	1175	0.580197	1	Lowbio	Lowspecies	1	0	0	1	1175	16.3985	3	Mediumbio	MediumSpecies	0	2	0	2	2920.38	Northern Conservation Zone
23.075	-18.625	3	0	1176	0.200184	1	Lowbio	Lowspecies	1	0	0	1	1176	18.5908	4	Mediumbio	MediumSpecies	0	2	0	2	2921.22	Northern Conservation Zone
23.075	-18.575	3	0	1177	0	0	Lowbio	Lowspecies	1	0	0	1	1177	8.63183	2	Mediumbio	Lowspecies	0	1	0	1	2922.06	Northern Conservation Zone
23.075	-18.525	3	0	1178	0	0	Lowbio	Lowspecies	1	0	0	1	1178	0.940574	1	Lowbio	Lowspecies	1	0	0	1	2922.9	Northern Conservation Zone
23.125	-19.825	3	0	1180	1.15115	3	Lowbio	MediumSpecies	1	0	0	1	1180	3.4552	2	Lowbio	Lowspecies	1	0	0	1	2900.58	Northern Conservation Zone
23.125	-19.775	3	0	1181	4.15458	3	Lowbio	MediumSpecies	1	0	0	1	1181	1.56558	4	Lowbio	MediumSpecies	1	0	0	1	2901.47	Northern Conservation Zone
23.125	-19.725	3	0	1182	3.70475	4	Lowbio	MediumSpecies	1	0	0	1	1182	6.55989	9	Mediumbio	Highspecies	0	3	0	3	2902.36	Northern Conservation Zone
23.125	-19.425	3	0	1188	1.08217	1	Lowbio	Lowspecies	1	0	0	1	1188	8.53723	4	Mediumbio	MediumSpecies	0	2	0	2	2907.66	Northern Conservation Zone
23.125	-19.375	3	0	1189	1.22282	3	Lowbio	MediumSpecies	1	0	0	1	1189	1.12252	3	Lowbio	MediumSpecies	1	0	0	1	2908.53	Northern Conservation Zone
23.125	-19.175	3	0	1193	2.2601	3	Lowbio	MediumSpecies	1	0	0	1	1193	29.7998	8	Highbio	Highspecies	0	0	3	3	2912.01	Northern Conservation Zone
23.125	-19.125	3	0	1194	4.16822	2	Lowbio	Lowspecies	1	0	0	1	1194	3.2693	4	Lowbio	MediumSpecies	1	0	0	1	2912.87	Northern Conservation Zone
23.125	-19.075	3	0	1195	3.08756	5	Lowbio	MediumSpecies	1	0	0	1	1195	9.86045	2	Mediumbio	Lowspecies	0	1	0	1	2913.73	Northern Conservation Zone
23.125	-18.825	3	0	1200	3.33041	2	Lowbio	Lowspecies	1	0	0	1	1200	25.4717	2	Highbio	Lowspecies	0	0	2	2	2918.01	Northern Conservation Zone
23.125	-18.775	3	0	1201	10.8294	1	Mediumbio	Lowspecies	0	1	0	1	1201	6.35198	3	Mediumbio	MediumSpecies	0	2	0	2	2918.86	Northern Conservation Zone
23.125	-18.725	3	0	1202	0.355984	4	Lowbio	MediumSpecies	1	0	0	1	1202	21.5144	3	Highbio	MediumSpecies	0	0	3	3	2919.7	Northern Conservation Zone
23.125	-18.675	3	0	1203	0.369013	1	Lowbio	Lowspecies	1	0	0	1	1203	7.09534	2	Mediumbio	Lowspecies	0	1	0	1	2920.55	Northern Conservation Zone
23.125	-18.625	3	0	1204	2.33099	2	Lowbio	Lowspecies	1	0	0	1	1204	19.2407	2	Highbio	Lowspecies	0	0	2	2	2921.39	Northern Conservation Zone
23.125	-18.575	3	0	1205	0	0	Lowbio	Lowspecies	1	0	0	1	1205	2.47601	1	Lowbio	Lowspecies	1	0	0	1	2922.23	Northern Conservation Zone
23.125	-18.525	3	0	1206	0	0	Lowbio	Lowspecies	1	0	0	1	1206	17.9883	1	Mediumbio	Lowspecies	0	1	0	1	2923.07	Northern Conservation Zone
23.125	-18.475	3	0	1207	1.46239	0	Lowbio	Lowspecies	1	0	0	1	1207	0.042165	1	Lowbio	Lowspecies	1	0	0	1	2923.9	Northern Conservation Zone
23.125	-18.425	3	0	1208	0	0	Lowbio	Lowspecies	1	0	0	1	1208	0.005219	1	Lowbio	Lowspecies	1	0	0	1	2924.73	Northern Conservation Zone
23.125	-18.375	3	0	1209	0	0	Lowbio	Lowspecies	1	0	0	1	1209	5.40221	1	Lowbio	Lowspecies	1	0	0	1	2925.56	Northern Conservation Zone
23.125	-18.325	3	0	1210	0.0780238	2	Lowbio	Lowspecies	1	0	0	1	1210	3.10632	1	Lowbio	Lowspecies	1	0	0	1	2926.39	Northern Conservation Zone
23.125	-18.275	3	0	1211	0.145282	2	Lowbio	Lowspecies	1	0	0	1	1211	3.39394	3	Lowbio	MediumSpecies	1	0	0	1	2927.22	Northern Conservation Zone
23.175	-19.875	3	0	1213	0.649804	2	Lowbio	Lowspecies	1	0	0	1	1213	5.74563	2	Lowbio	Lowspecies	1	0	0	1	2899.86	Northern Conservation Zone
23.175	-19.475	3	0	1221	0.866192	2	Lowbio	Lowspecies	1	0	0	1	1221	1.10151	2	Lowbio	Lowspecies	1	0	0	1	2906.95	Northern Conservation Zone
23.175	-19.425	3	0	1222	0.263277	1	Lowbio	Lowspecies	1	0	0	1	1222	0.115016	2	Lowbio	Lowspecies	1	0	0	1	2907.83	Northern Conservation Zone
23.175	-19.225	3	0	1226	3.08994	5	Lowbio	MediumSpecies	1	0	0	1	1226	2.56354	6	Lowbio	Highspecies	2	0	0	2	2911.31	Northern Conservation Zone
23.175	-19.175	3	0	1227	4.25082	5	Lowbio	MediumSpecies	1	0	0	1	1227	4.24189	5	Lowbio	MediumSpecies	1	0	0	1	2912.18	Northern Conservation Zone
23.175	-19.125	3	0	1228	4.65709	5	Lowbio	MediumSpecies	1	0	0	1	1228	60.2376	7	Highbio	Highspecies	0	0	3	3	2913.04	Northern Conservation Zone
23.175	-18.675	3	0	1237	0.389585	1	Lowbio	Lowspecies	1	0	0	1	1237	7.83565	2	Mediumbio	Lowspecies	0	1	0	1	2920.72	Northern Conservation Zone
23.175	-18.625	3	0	1238	16.5524	1	Mediumbio	Lowspecies	0	1	0	1	1238	0.095145	1	Lowbio	Lowspecies	1	0	0	1	2921.56	Northern Conservation Zone
23.175	-18.575	3	0	1239	0.011193	1	Lowbio	Lowspecies	1	0	0	1	1239	6.33803	1	Lowbio	Lowspecies	1	0	0	1	2922.4	Northern Conservation Zone
23.175	-18.525	3	0	1240	0	0	Lowbio	Lowspecies	1	0	0	1	1240	3.97306	1	Lowbio	Lowspecies	1	0	0	1	2923.24	Northern Conservation Zone
23.175	-18.475	3	0	1241	0	0	Lowbio	Lowspecies	1	0	0	1	1241	27.5474	1	Highbio	Lowspecies	0	0	2	2	2924.07	Northern Conservation Zone
23.175	-18.425	3	0	1242	0	0	Lowbio	Lowspecies	1	0	0	1	1242	4.6637	2	Lowbio	Lowspecies	1	0	0	1	2924.91	Northern Conservation Zone
23.175	-18.375	3	0	1243	0	0	Lowbio	Lowspecies	1	0	0	1	1243	0	0	Lowbio	Lowspecies	1	0	0	1	2925.74	Northern Conservation Zone
23.175	-18.325	3	0	1244	3.76192	1	Lowbio	Lowspecies	1	0	0	1	1244	10.8476	2	Mediumbio	Lowspecies	0	1	0	1	2926.57	Northern Conservation Zone
23.175	-18.275	3	0	1245	2.63334	1	Lowbio	Lowspecies	1	0	0	1	1245	0.531338	2	Lowbio	Lowspecies	1	0	0	1	2927.39	Northern Conservation Zone
23.225	-19.525	3	0	1252	1.93415	4	Lowbio	MediumSpecies	1	0	0	1	1252	13.7501	6	Mediumbio	Highspecies	0	3	0	3	2906.25	Northern Conservation Zone
23.225	-19.475	3	0	1253	0.779563	3	Lowbio	MediumSpecies	1	0	0	1	1253	2.8651	7	Lowbio	Highspecies	2	0	0	2	2907.12	Northern Conservation Zone
23.225	-19.325	3	0	1256	2.44713	3	Lowbio	MediumSpecies	1	0	0	1	1256	7.4193	4	Mediumbio	MediumSpecies	0	2	0	2	2909.75	Northern Conservation Zone
23.225	-19.175	3	0	1259	0.0893353	2	Lowbio	Lowspecies	1	0	0	1	1259	6.83244	2	Mediumbio	Lowspecies	0	1	0	1	2912.36	Northern Conservation Zone
23.225	-18.975	3	0	1263	3.17786	5	Lowbio	MediumSpecies	1	0	0	1	1263	11.6168	8	Mediumbio	Highspecies	0	3	0	3	2915.8	Northern Conservation Zone
23.225	-18.925	3	0	1264	0.637408	3	Lowbio	MediumSpecies	1	0	0	1	1264	7.90019	2	Mediumbio	Lowspecies	0	1	0	1	2916.65	Northern Conservation Zone
23.225	-18.825	3	0	1266	2.4143	1	Lowbio	Lowspecies	1	0	0	1	1266	3.49258	1	Lowbio	Lowspecies	1	0	0	1	2918.36	Northern Conservation Zone
23.225	-18.775	3	0	1267	6.06448	3	Lowbio	MediumSpecies	1	0	0	1	1267	0.172476	1	Lowbio	Lowspecies	1	0	0	1	2919.21	Northern Conservation Zone
23.225	-18.725	3	0	1268	0	0	Lowbio	Lowspecies	1	0	0	1	1268	19.0447	2	Highbio	Lowspecies	0	0	2	2	2920.05	Northern Conservation Zone
23.225	-18.675	3	0	1269	0	0	Lowbio	Lowspecies	1	0	0	1	1269	4.23402	3	Lowbio	MediumSpecies	1	0	0	1	2920.9	Northern Conservation Zone
23.225	-18.625	3	0	1270	0	0	Lowbio	Lowspecies	1	0	0	1	1270	11.948	3	Mediumbio	MediumSpecies	0	2	0	2	2921.74	Northern Conservation Zone
23.225	-18.575	3	0	1271	0.00808725	1	Lowbio	Lowspecies	1	0	0	1	1271	0	0	Lowbio	Lowspecies	1	0	0	1	2922.58	Northern Conservation Zone
23.225	-18.525	3	0	1272	0.00528575	1	Lowbio	Lowspecies	1	0	0	1	1272	0.054601	1	Lowbio	Lowspecies	1	0	0	1	2923.42	Northern Conservation Zone
23.225	-18.475	3	0	1273	0.412229	2	Lowbio	Lowspecies	1	0	0	1	1273	15.9341	2	Mediumbio	Lowspecies	0	1	0	1	2924.25	Northern Conservation Zone
23.225	-18.425	3	0	1274	0	0	Lowbio	Lowspecies	1	0	0	1	1274	0.273972	1	Lowbio	Lowspecies	1	0	0	1	2925.09	Northern Conservation Zone
23.225	-18.375	3	0	1275	0	0	Lowbio	Lowspecies	1	0	0	1	1275	14.8325	1	Mediumbio	Lowspecies	0	1	0	1	2925.92	Northern Conservation Zone
23.225	-18.325	3	0	1276	0.082956	2	Lowbio	Lowspecies	1	0	0	1	1276	4.98302	1	Lowbio	Lowspecies	1	0	0	1	2926.74	Northern Conservation Zone
23.225	-18.275	3	0	1277	0	0	Lowbio	Lowspecies	1	0	0	1	1277	39.0667	2	Highbio	Lowspecies	0	0	2	2	2927.57	Northern Conservation Zone
23.225	-18.025	3	0	1282	3.38544	3	Lowbio	MediumSpecies	1	0	0	1	1282	0.862513	2	Lowbio	Lowspecies	1	0	0	1	2931.67	Northern Conservation Zone
23.275	-19.575	3	0	1293	1.79472	3	Lowbio	MediumSpecies	1	0	0	1	1293	30.5082	6	Highbio	Highspecies	0	0	3	3	2905.54	Northern Conservation Zone
23.275	-19.525	3	0	1294	4.79839	5	Lowbio	MediumSpecies	1	0	0	1	1294	18.5764	6	Mediumbio	Highspecies	0	3	0	3	2906.42	Northern Conservation Zone
23.275	-19.425	3	0	1296	5.8735	5	Lowbio	MediumSpecies	1	0	0	1	1296	12.0986	2	Mediumbio	Lowspecies	0	1	0	1	2908.18	Northern Conservation Zone
23.275	-19.375	3	0	1297	4.82888	5	Lowbio	MediumSpecies	1	0	0	1	1297	6.31258	7	Lowbio	Highspecies	2	0	0	2	2909.06	Northern Conservation Zone
23.275	-19.225	3	0	1300	4.96447	5	Lowbio	MediumSpecies	1	0	0	1	1300	1.84345	6	Lowbio	Highspecies	2	0	0	2	2911.67	Northern Conservation Zone
23.275	-19.175	3	0	1301	1.02175	2	Lowbio	Lowspecies	1	0	0	1	1301	17.9047	3	Mediumbio	MediumSpecies	0	2	0	2	2912.53	Northern Conservation Zone
23.275	-18.875	3	0	1307	0	0	Lowbio	Lowspecies	1	0	0	1	1307	4.68508	2	Lowbio	Lowspecies	1	0	0	1	2917.69	Northern Conservation Zone
23.275	-18.825	3	0	1308	0	0	Lowbio	Lowspecies	1	0	0	1	1308	4.70048	1	Lowbio	Lowspecies	1	0	0	1	2918.54	Northern Conservation Zone
23.275	-18.775	3	0	1309	0	0	Lowbio	Lowspecies	1	0	0	1	1309	2.81111	1	Lowbio	Lowspecies	1	0	0	1	2919.39	Northern Conservation Zone
23.275	-18.725	3	0	1310	0.0110797	1	Lowbio	Lowspecies	1	0	0	1	1310	5.48407	1	Lowbio	Lowspecies	1	0	0	1	2920.23	Northern Conservation Zone
23.275	-18.675	3	0	1311	0	0	Lowbio	Lowspecies	1	0	0	1	1311	13.9315	1	Mediumbio	Lowspecies	0	1	0	1	2921.08	Northern Conservation Zone
23.275	-18.625	3	0	1312	0.633983	3	Lowbio	MediumSpecies	1	0	0	1	1312	3.04319	4	Lowbio	MediumSpecies	1	0	0	1	2921.92	Northern Conservation Zone
23.275	-18.575	3	0	1313	0	0	Lowbio	Lowspecies	1	0	0	1	1313	4.4056	1	Lowbio	Lowspecies	1	0	0	1	2922.76	Northern Conservation Zone
23.275	-18.525	3	0	1314	0.057892	1	Lowbio	Lowspecies	1	0	0	1	1314	9.36573	1	Mediumbio	Lowspecies	0	1	0	1	2923.6	Northern Conservation Zone
23.275	-18.475	3	0	1315	0	0	Lowbio	Lowspecies	1	0	0	1	1315	1.14811	2	Lowbio	Lowspecies	1	0	0	1	2924.43	Northern Conservation Zone
23.275	-18.425	3	0	1316	0.0110797	1	Lowbio	Lowspecies	1	0	0	1	1316	17.5153	2	Mediumbio	Lowspecies	0	1	0	1	2925.27	Northern Conservation Zone
23.275	-18.375	3	0	1317	0	0	Lowbio	Lowspecies	1	0	0	1	1317	1.05981	1	Lowbio	Lowspecies	1	0	0	1	2926.1	Northern Conservation Zone
23.275	-18.325	3	0	1318	13.4635	1	Mediumbio	Lowspecies	0	1	0	1	1318	8.57447	2	Mediumbio	Lowspecies	0	1	0	1	2926.93	Northern Conservation Zone
23.325	-19.375	3	0	1339	5.39278	4	Lowbio	MediumSpecies	1	0	0	1	1339	12.0936	8	Mediumbio	Highspecies	0	3	0	3	2909.24	Northern Conservation Zone
23.325	-19.175	3	0	1343	5.60039	4	Lowbio	MediumSpecies	1	0	0	1	1343	4.71399	5	Lowbio	MediumSpecies	1	0	0	1	2912.72	Northern Conservation Zone
23.325	-18.925	3	0	1348	0	0	Lowbio	Lowspecies	1	0	0	1	1348	2.57193	1	Lowbio	Lowspecies	1	0	0	1	2917.02	Northern Conservation Zone
23.325	-18.825	3	0	1350	0	0	Lowbio	Lowspecies	1	0	0	1	1350	2.64346	1	Lowbio	Lowspecies	1	0	0	1	2918.72	Northern Conservation Zone
23.325	-18.775	3	0	1351	1.76229	1	Lowbio	Lowspecies	1	0	0	1	1351	0.720944	1	Lowbio	Lowspecies	1	0	0	1	2919.57	Northern Conservation Zone
23.325	-18.725	3	0	1352	0	0	Lowbio	Lowspecies	1	0	0	1	1352	0.734847	2	Lowbio	Lowspecies	1	0	0	1	2920.42	Northern Conservation Zone
23.325	-18.675	3	0	1353	0	0	Lowbio	Lowspecies	1	0	0	1	1353	0.494532	2	Lowbio	Lowspecies	1	0	0	1	2921.26	Northern Conservation Zone
23.325	-18.625	3	0	1354	0	0	Lowbio	Lowspecies	1	0	0	1	1354	4.54583	1	Lowbio	Lowspecies	1	0	0	1	2922.1	Northern Conservation Zone
23.325	-18.575	3	0	1355	0.0527033	1	Lowbio	Lowspecies	1	0	0	1	1355	6.79837	1	Mediumbio	Lowspecies	0	1	0	1	2922.95	Northern Conservation Zone
23.325	-18.525	3	0	1356	0	0	Lowbio	Lowspecies	1	0	0	1	1356	2.27753	1	Lowbio	Lowspecies	1	0	0	1	2923.78	Northern Conservation Zone
23.325	-18.475	3	0	1357	0	0	Lowbio	Lowspecies	1	0	0	1	1357	8.39212	1	Mediumbio	Lowspecies	0	1	0	1	2924.62	Northern Conservation Zone
23.325	-18.425	3	0	1358	0	0	Lowbio	Lowspecies	1	0	0	1	1358	18.1781	1	Mediumbio	Lowspecies	0	1	0	1	2925.45	Northern Conservation Zone
23.325	-18.375	3	0	1359	0	0	Lowbio	Lowspecies	1	0	0	1	1359	13.1808	1	Mediumbio	Lowspecies	0	1	0	1	2926.28	Northern Conservation Zone
23.325	-18.325	3	0	1360	0	0	Lowbio	Lowspecies	1	0	0	1	1360	25.8374	3	Highbio	MediumSpecies	0	0	3	3	2927.11	Northern Conservation Zone
23.325	-18.175	3	0	1363	14.2286	1	Mediumbio	Lowspecies	0	1	0	1	1363	14.914	4	Mediumbio	MediumSpecies	0	2	0	2	2929.59	Northern Conservation Zone
23.325	-18.125	3	0	1364	6.40812	1	Mediumbio	Lowspecies	0	1	0	1	1364	0.788632	2	Lowbio	Lowspecies	1	0	0	1	2930.41	Northern Conservation Zone
23.325	-18.075	3	0	1365	2.47593	2	Lowbio	Lowspecies	1	0	0	1	1365	5.46017	3	Lowbio	MediumSpecies	1	0	0	1	2931.23	Northern Conservation Zone
23.375	-19.725	3	0	1374	3.56387	4	Lowbio	MediumSpecies	1	0	0	1	1374	0.949205	1	Lowbio	Lowspecies	1	0	0	1	2903.25	Northern Conservation Zone
23.375	-19.675	3	0	1375	1.03856	2	Lowbio	Lowspecies	1	0	0	1	1375	2.0564	2	Lowbio	Lowspecies	1	0	0	1	2904.14	Northern Conservation Zone
23.375	-19.025	3	0	1388	0	0	Lowbio	Lowspecies	1	0	0	1	1388	4.15302	3	Lowbio	MediumSpecies	1	0	0	1	2915.49	Northern Conservation Zone
23.375	-18.925	3	0	1390	0.160894	1	Lowbio	Lowspecies	1	0	0	1	1390	0.03345	1	Lowbio	Lowspecies	1	0	0	1	2917.2	Northern Conservation Zone
23.375	-18.875	3	0	1391	0	0	Lowbio	Lowspecies	1	0	0	1	1391	0	0	Lowbio	Lowspecies	1	0	0	1	2918.06	Northern Conservation Zone
23.375	-18.825	3	0	1392	0	0	Lowbio	Lowspecies	1	0	0	1	1392	3.05607	1	Lowbio	Lowspecies	1	0	0	1	2918.91	Northern Conservation Zone
23.375	-18.775	3	0	1393	0	0	Lowbio	Lowspecies	1	0	0	1	1393	3.91957	2	Lowbio	Lowspecies	1	0	0	1	2919.76	Northern Conservation Zone
23.375	-18.725	3	0	1394	0	0	Lowbio	Lowspecies	1	0	0	1	1394	0.961164	2	Lowbio	Lowspecies	1	0	0	1	2920.61	Northern Conservation Zone
23.375	-18.675	3	0	1395	4.43884	2	Lowbio	Lowspecies	1	0	0	1	1395	18.3021	1	Mediumbio	Lowspecies	0	1	0	1	2921.45	Northern Conservation Zone
23.375	-18.625	3	0	1396	5.73501	3	Lowbio	MediumSpecies	1	0	0	1	1396	3.23668	3	Lowbio	MediumSpecies	1	0	0	1	2922.29	Northern Conservation Zone
23.375	-18.525	3	0	1398	2.62923	2	Lowbio	Lowspecies	1	0	0	1	1398	3.71463	2	Lowbio	Lowspecies	1	0	0	1	2923.97	Northern Conservation Zone
23.375	-18.475	3	0	1399	9.82157	1	Mediumbio	Lowspecies	0	1	0	1	1399	16.0839	1	Mediumbio	Lowspecies	0	1	0	1	2924.81	Northern Conservation Zone
23.375	-18.425	3	0	1400	0	0	Lowbio	Lowspecies	1	0	0	1	1400	22.8764	3	Highbio	MediumSpecies	0	0	3	3	2925.64	Northern Conservation Zone
23.375	-18.375	3	0	1401	0	0	Lowbio	Lowspecies	1	0	0	1	1401	26.1609	2	Highbio	Lowspecies	0	0	2	2	2926.47	Northern Conservation Zone
23.375	-18.325	3	0	1402	0	0	Lowbio	Lowspecies	1	0	0	1	1402	10.8322	2	Mediumbio	Lowspecies	0	1	0	1	2927.3	Northern Conservation Zone
23.425	-19.075	3	0	1425	3.78633	4	Lowbio	MediumSpecies	1	0	0	1	1425	4.3351	2	Lowbio	Lowspecies	1	0	0	1	2914.82	Northern Conservation Zone
23.425	-18.925	3	0	1428	0	0	Lowbio	Lowspecies	1	0	0	1	1428	7.30053	1	Mediumbio	Lowspecies	0	1	0	1	2917.4	Northern Conservation Zone
23.425	-18.875	3	0	1429	0.275312	2	Lowbio	Lowspecies	1	0	0	1	1429	10.8537	3	Mediumbio	MediumSpecies	0	2	0	2	2918.25	Northern Conservation Zone
23.425	-18.825	3	0	1430	0.196851	1	Lowbio	Lowspecies	1	0	0	1	1430	1.84479	2	Lowbio	Lowspecies	1	0	0	1	2919.1	Northern Conservation Zone
23.425	-18.775	3	0	1431	0	0	Lowbio	Lowspecies	1	0	0	1	1431	0.262692	1	Lowbio	Lowspecies	1	0	0	1	2919.95	Northern Conservation Zone
23.425	-18.725	3	0	1432	0.156923	1	Lowbio	Lowspecies	1	0	0	1	1432	2.9934	2	Lowbio	Lowspecies	1	0	0	1	2920.8	Northern Conservation Zone
23.425	-18.475	3	0	1437	4.90282	5	Lowbio	MediumSpecies	1	0	0	1	1437	5.10347	2	Lowbio	Lowspecies	1	0	0	1	2925	Northern Conservation Zone
23.425	-18.375	3	0	1439	0.747073	2	Lowbio	Lowspecies	1	0	0	1	1439	26.7485	2	Highbio	Lowspecies	0	0	2	2	2926.67	Northern Conservation Zone
23.475	-18.875	3	0	1467	0.782022	1	Lowbio	Lowspecies	1	0	0	1	1467	1.63444	1	Lowbio	Lowspecies	1	0	0	1	2918.45	Northern Conservation Zone
23.475	-18.825	3	0	1468	0	0	Lowbio	Lowspecies	1	0	0	1	1468	0	0	Lowbio	Lowspecies	1	0	0	1	2919.3	Northern Conservation Zone
23.475	-18.775	3	0	1469	11.5425	1	Mediumbio	Lowspecies	0	1	0	1	1469	1.32004	1	Lowbio	Lowspecies	1	0	0	1	2920.15	Northern Conservation Zone
23.475	-18.725	3	0	1470	0	0	Lowbio	Lowspecies	1	0	0	1	1470	3.99772	1	Lowbio	Lowspecies	1	0	0	1	2921	Northern Conservation Zone
23.475	-18.675	3	0	1471	1.51437	1	Lowbio	Lowspecies	1	0	0	1	1471	1.76717	3	Lowbio	MediumSpecies	1	0	0	1	2921.84	Northern Conservation Zone
23.475	-18.525	3	0	1474	4.52787	3	Lowbio	MediumSpecies	1	0	0	1	1474	21.8094	6	Highbio	Highspecies	0	0	3	3	2924.36	Northern Conservation Zone
23.525	-19.575	3	0	1491	4.19636	4	Lowbio	MediumSpecies	1	0	0	1	1491	23.5706	4	Highbio	MediumSpecies	0	0	3	3	2906.49	Northern Conservation Zone
23.525	-18.925	3	0	1504	0.179148	1	Lowbio	Lowspecies	1	0	0	1	1504	7.11288	1	Mediumbio	Lowspecies	0	1	0	1	2917.79	Northern Conservation Zone
23.525	-18.875	3	0	1505	11.4957	1	Mediumbio	Lowspecies	0	1	0	1	1505	10.5242	1	Mediumbio	Lowspecies	0	1	0	1	2918.65	Northern Conservation Zone
23.525	-18.825	3	0	1506	0.195717	1	Lowbio	Lowspecies	1	0	0	1	1506	0.004367	1	Lowbio	Lowspecies	1	0	0	1	2919.5	Northern Conservation Zone
23.525	-18.775	3	0	1507	10.232	1	Mediumbio	Lowspecies	0	1	0	1	1507	0.082592	1	Lowbio	Lowspecies	1	0	0	1	2920.35	Northern Conservation Zone
23.525	-18.725	3	0	1508	18.0676	1	Mediumbio	Lowspecies	0	1	0	1	1508	14.0137	1	Mediumbio	Lowspecies	0	1	0	1	2921.2	Northern Conservation Zone
23.525	-18.675	3	0	1509	14.4356	1	Mediumbio	Lowspecies	0	1	0	1	1509	0.106688	1	Lowbio	Lowspecies	1	0	0	1	2922.04	Northern Conservation Zone
23.525	-18.425	3	0	1514	6.1792	5	Lowbio	MediumSpecies	1	0	0	1	1514	104.345	3	Highbio	MediumSpecies	0	0	3	3	2926.24	Northern Conservation Zone
23.575	-19.275	3	0	1535	0	0	Lowbio	Lowspecies	1	0	0	1	1535	14.1524	1	Mediumbio	Lowspecies	0	1	0	1	2911.96	Northern Conservation Zone
23.575	-19.225	3	0	1536	0.076046	1	Lowbio	Lowspecies	1	0	0	1	1536	51.6283	4	Highbio	MediumSpecies	0	0	3	3	2912.83	Northern Conservation Zone
23.575	-19.125	3	0	1538	3.24619	4	Lowbio	MediumSpecies	1	0	0	1	1538	3.60847	4	Lowbio	MediumSpecies	1	0	0	1	2914.56	Northern Conservation Zone
23.575	-18.975	3	0	1541	6.25319	1	Lowbio	Lowspecies	1	0	0	1	1541	10.8923	3	Mediumbio	MediumSpecies	0	2	0	2	2917.14	Northern Conservation Zone
23.575	-18.875	3	0	1543	0.106413	1	Lowbio	Lowspecies	1	0	0	1	1543	19.9472	2	Highbio	Lowspecies	0	0	2	2	2918.85	Northern Conservation Zone
23.575	-18.825	3	0	1544	2.56283	3	Lowbio	MediumSpecies	1	0	0	1	1544	7.00087	1	Mediumbio	Lowspecies	0	1	0	1	2919.7	Northern Conservation Zone
23.575	-18.775	3	0	1545	5.72168	1	Lowbio	Lowspecies	1	0	0	1	1545	0.213912	2	Lowbio	Lowspecies	1	0	0	1	2920.55	Northern Conservation Zone
23.625	-19.475	3	0	1569	3.33058	4	Lowbio	MediumSpecies	1	0	0	1	1569	3.06212	5	Lowbio	MediumSpecies	1	0	0	1	2908.66	Northern Conservation Zone
23.625	-19.425	3	0	1570	3.22712	4	Lowbio	MediumSpecies	1	0	0	1	1570	10.0196	5	Mediumbio	MediumSpecies	0	2	0	2	2909.54	Northern Conservation Zone
23.625	-19.375	3	0	1571	0.0751408	1	Lowbio	Lowspecies	1	0	0	1	1571	4.03941	2	Lowbio	Lowspecies	1	0	0	1	2910.42	Northern Conservation Zone
23.625	-19.275	3	0	1573	7.40962	1	Mediumbio	Lowspecies	0	1	0	1	1573	6.71892	1	Mediumbio	Lowspecies	0	1	0	1	2912.16	Northern Conservation Zone
23.625	-19.075	3	0	1577	5.55989	2	Lowbio	Lowspecies	1	0	0	1	1577	6.6936	2	Mediumbio	Lowspecies	0	1	0	1	2915.63	Northern Conservation Zone
23.625	-18.975	3	0	1579	1.75398	1	Lowbio	Lowspecies	1	0	0	1	1579	16.7506	3	Mediumbio	MediumSpecies	0	2	0	2	2917.35	Northern Conservation Zone
23.625	-18.875	3	0	1581	4.09262	1	Lowbio	Lowspecies	1	0	0	1	1581	3.54897	1	Lowbio	Lowspecies	1	0	0	1	2919.06	Northern Conservation Zone
23.625	-18.825	3	0	1582	0	0	Lowbio	Lowspecies	1	0	0	1	1582	0	0	Lowbio	Lowspecies	1	0	0	1	2919.91	Northern Conservation Zone
23.625	-18.725	3	0	1584	0	0	Lowbio	Lowspecies	1	0	0	1	1584	26.261	1	Highbio	Lowspecies	0	0	2	2	2921.61	Northern Conservation Zone
23.625	-18.625	3	0	1586	4.6395	3	Lowbio	MediumSpecies	1	0	0	1	1586	5.77588	4	Lowbio	MediumSpecies	1	0	0	1	2923.3	Northern Conservation Zone
23.675	-19.425	3	0	1608	2.63501	2	Lowbio	Lowspecies	1	0	0	1	1608	4.90379	3	Lowbio	MediumSpecies	1	0	0	1	2909.75	Northern Conservation Zone
23.675	-19.375	3	0	1609	0	0	Lowbio	Lowspecies	1	0	0	1	1609	0	0	Lowbio	Lowspecies	1	0	0	1	2910.63	Northern Conservation Zone
23.675	-19.325	3	0	1610	0.161204	2	Lowbio	Lowspecies	1	0	0	1	1610	20.5715	1	Highbio	Lowspecies	0	0	2	2	2911.5	Northern Conservation Zone
23.675	-19.225	3	0	1612	0.060691	1	Lowbio	Lowspecies	1	0	0	1	1612	10.6659	2	Mediumbio	Lowspecies	0	1	0	1	2913.24	Northern Conservation Zone
23.675	-18.975	3	0	1617	0	0	Lowbio	Lowspecies	1	0	0	1	1617	5.29781	1	Lowbio	Lowspecies	1	0	0	1	2917.56	Northern Conservation Zone
23.675	-18.925	3	0	1618	0	0	Lowbio	Lowspecies	1	0	0	1	1618	0	0	Lowbio	Lowspecies	1	0	0	1	2918.42	Northern Conservation Zone
23.675	-18.875	3	0	1619	0	0	Lowbio	Lowspecies	1	0	0	1	1619	1.25952	3	Lowbio	MediumSpecies	1	0	0	1	2919.27	Northern Conservation Zone
23.675	-18.825	3	0	1620	0	0	Lowbio	Lowspecies	1	0	0	1	1620	0.005713	1	Lowbio	Lowspecies	1	0	0	1	2920.12	Northern Conservation Zone
23.675	-18.775	3	0	1621	0	0	Lowbio	Lowspecies	1	0	0	1	1621	6.24852	1	Lowbio	Lowspecies	1	0	0	1	2920.97	Northern Conservation Zone
23.725	-19.525	3	0	1644	5.62426	4	Lowbio	MediumSpecies	1	0	0	1	1644	0.876167	2	Lowbio	Lowspecies	1	0	0	1	2908.2	Northern Conservation Zone
23.725	-19.425	3	0	1646	2.4016	4	Lowbio	MediumSpecies	1	0	0	1	1646	3.92624	1	Lowbio	Lowspecies	1	0	0	1	2909.97	Northern Conservation Zone
23.725	-18.925	3	0	1656	0	0	Lowbio	Lowspecies	1	0	0	1	1656	4.89488	1	Lowbio	Lowspecies	1	0	0	1	2918.63	Northern Conservation Zone
23.725	-18.875	3	0	1657	0	0	Lowbio	Lowspecies	1	0	0	1	1657	0	0	Lowbio	Lowspecies	1	0	0	1	2919.49	Northern Conservation Zone
23.725	-18.825	3	0	1658	0	0	Lowbio	Lowspecies	1	0	0	1	1658	2.86648	1	Lowbio	Lowspecies	1	0	0	1	2920.34	Northern Conservation Zone
23.725	-18.775	3	0	1659	0.155853	1	Lowbio	Lowspecies	1	0	0	1	1659	2.25444	1	Lowbio	Lowspecies	1	0	0	1	2921.19	Northern Conservation Zone
23.725	-18.725	3	0	1660	0	0	Lowbio	Lowspecies	1	0	0	1	1660	14.5228	1	Mediumbio	Lowspecies	0	1	0	1	2922.04	Northern Conservation Zone
23.725	-18.675	3	0	1661	9.80337	1	Mediumbio	Lowspecies	0	1	0	1	1661	28.6083	1	Highbio	Lowspecies	0	0	2	2	2922.89	Northern Conservation Zone
23.725	-18.475	3	0	1665	3.49295	1	Lowbio	Lowspecies	1	0	0	1	1665	16.0548	1	Mediumbio	Lowspecies	0	1	0	1	2926.25	Northern Conservation Zone
23.775	-19.575	3	0	1681	2.09525	4	Lowbio	MediumSpecies	1	0	0	1	1681	6.10991	2	Lowbio	Lowspecies	1	0	0	1	2907.54	Northern Conservation Zone
23.775	-19.475	3	0	1683	0.0060295	1	Lowbio	Lowspecies	1	0	0	1	1683	1.53485	3	Lowbio	MediumSpecies	1	0	0	1	2909.3	Northern Conservation Zone
23.775	-19.375	3	0	1685	0.074517	1	Lowbio	Lowspecies	1	0	0	1	1685	0.161756	1	Lowbio	Lowspecies	1	0	0	1	2911.06	Northern Conservation Zone
23.775	-19.025	3	0	1692	11.017	1	Mediumbio	Lowspecies	0	1	0	1	1692	14.0809	1	Mediumbio	Lowspecies	0	1	0	1	2917.14	Northern Conservation Zone
23.775	-18.975	3	0	1693	0.171157	1	Lowbio	Lowspecies	1	0	0	1	1693	8.52739	4	Mediumbio	MediumSpecies	0	2	0	2	2918	Northern Conservation Zone
23.775	-18.925	3	0	1694	0	0	Lowbio	Lowspecies	1	0	0	1	1694	0.507228	1	Lowbio	Lowspecies	1	0	0	1	2918.85	Northern Conservation Zone
23.775	-18.875	3	0	1695	0	0	Lowbio	Lowspecies	1	0	0	1	1695	2.02891	1	Lowbio	Lowspecies	1	0	0	1	2919.71	Northern Conservation Zone
23.775	-18.825	3	0	1696	0	0	Lowbio	Lowspecies	1	0	0	1	1696	7.67902	2	Mediumbio	Lowspecies	0	1	0	1	2920.56	Northern Conservation Zone
23.775	-18.775	3	0	1697	0	0	Lowbio	Lowspecies	1	0	0	1	1697	0.208954	1	Lowbio	Lowspecies	1	0	0	1	2921.41	Northern Conservation Zone
23.775	-18.725	3	0	1698	4.67661	1	Lowbio	Lowspecies	1	0	0	1	1698	2.23047	2	Lowbio	Lowspecies	1	0	0	1	2922.26	Northern Conservation Zone
23.775	-18.625	3	0	1700	5.86996	1	Lowbio	Lowspecies	1	0	0	1	1700	6.12547	2	Lowbio	Lowspecies	1	0	0	1	2923.95	Northern Conservation Zone
23.825	-18.925	3	0	1724	0.007285	1	Lowbio	Lowspecies	1	0	0	1	1724	10.8669	2	Mediumbio	Lowspecies	0	1	0	1	2919.08	Northern Conservation Zone
23.825	-18.875	3	0	1725	1.03165	2	Lowbio	Lowspecies	1	0	0	1	1725	12.8956	1	Mediumbio	Lowspecies	0	1	0	1	2919.93	Northern Conservation Zone
23.825	-18.825	3	0	1726	0.438567	3	Lowbio	MediumSpecies	1	0	0	1	1726	2.64776	2	Lowbio	Lowspecies	1	0	0	1	2920.79	Northern Conservation Zone
23.825	-18.775	3	0	1727	6.49268	1	Mediumbio	Lowspecies	0	1	0	1	1727	12.4523	2	Mediumbio	Lowspecies	0	1	0	1	2921.64	Northern Conservation Zone
23.825	-18.725	3	0	1728	0	0	Lowbio	Lowspecies	1	0	0	1	1728	0.207954	1	Lowbio	Lowspecies	1	0	0	1	2922.49	Northern Conservation Zone
23.825	-18.625	3	0	1730	0.0675242	1	Lowbio	Lowspecies	1	0	0	1	1730	0.510729	1	Lowbio	Lowspecies	1	0	0	1	2924.18	Northern Conservation Zone
23.875	-19.175	3	0	1749	5.80202	1	Lowbio	Lowspecies	1	0	0	1	1749	18.9407	2	Highbio	Lowspecies	0	0	2	2	2915	Northern Conservation Zone
23.875	-18.875	3	0	1755	0.016358	1	Lowbio	Lowspecies	1	0	0	1	1755	8.61368	1	Mediumbio	Lowspecies	0	1	0	1	2920.16	Northern Conservation Zone
23.875	-18.825	3	0	1756	1.10154	1	Lowbio	Lowspecies	1	0	0	1	1756	7.35279	2	Mediumbio	Lowspecies	0	1	0	1	2921.01	Northern Conservation Zone
23.875	-18.775	3	0	1757	0	0	Lowbio	Lowspecies	1	0	0	1	1757	1.55213	3	Lowbio	MediumSpecies	1	0	0	1	2921.87	Northern Conservation Zone
23.875	-18.725	3	0	1758	0	0	Lowbio	Lowspecies	1	0	0	1	1758	1.01851	1	Lowbio	Lowspecies	1	0	0	1	2922.72	Northern Conservation Zone
23.875	-18.675	3	0	1759	0.185695	1	Lowbio	Lowspecies	1	0	0	1	1759	4.75431	2	Lowbio	Lowspecies	1	0	0	1	2923.56	Northern Conservation Zone
23.925	-18.925	3	0	1784	0.777653	1	Lowbio	Lowspecies	1	0	0	1	1784	22.2978	1	Highbio	Lowspecies	0	0	2	2	2919.54	Northern Conservation Zone
23.925	-18.875	3	0	1785	0.388129	1	Lowbio	Lowspecies	1	0	0	1	1785	10.1542	1	Mediumbio	Lowspecies	0	1	0	1	2920.39	Northern Conservation Zone
23.925	-18.825	3	0	1786	0.194413	1	Lowbio	Lowspecies	1	0	0	1	1786	4.10909	2	Lowbio	Lowspecies	1	0	0	1	2921.25	Northern Conservation Zone
23.925	-18.775	3	0	1787	0.388129	1	Lowbio	Lowspecies	1	0	0	1	1787	8.46836	1	Mediumbio	Lowspecies	0	1	0	1	2922.1	Northern Conservation Zone
23.925	-18.725	3	0	1788	0.726193	0	Lowbio	Lowspecies	1	0	0	1	1788	7.0768	1	Mediumbio	Lowspecies	0	1	0	1	2922.95	Northern Conservation Zone
23.925	-18.675	3	0	1789	0	0	Lowbio	Lowspecies	1	0	0	1	1789	16.389	1	Mediumbio	Lowspecies	0	1	0	1	2923.8	Northern Conservation Zone
23.925	-18.225	3	0	1798	0.399543	1	Lowbio	Lowspecies	1	0	0	1	1798	0	0	Lowbio	Lowspecies	1	0	0	1	2931.32	Northern Conservation Zone
23.975	-18.925	3	0	1814	3.5679	4	Lowbio	MediumSpecies	1	0	0	1	1814	11.8064	2	Mediumbio	Lowspecies	0	1	0	1	2919.78	Northern Conservation Zone
23.975	-18.825	3	0	1816	1.13339	3	Lowbio	MediumSpecies	1	0	0	1	1816	13.7755	2	Mediumbio	Lowspecies	0	1	0	1	2921.49	Northern Conservation Zone
23.975	-18.775	3	0	1817	0.434582	1	Lowbio	Lowspecies	1	0	0	1	1817	3.04643	2	Lowbio	Lowspecies	1	0	0	1	2922.34	Northern Conservation Zone
23.975	-18.725	3	0	1818	0.814473	2	Lowbio	Lowspecies	1	0	0	1	1818	6.93954	1	Mediumbio	Lowspecies	0	1	0	1	2923.19	Northern Conservation Zone
23.975	-18.675	3	0	1819	3.06455	2	Lowbio	Lowspecies	1	0	0	1	1819	13.2457	1	Mediumbio	Lowspecies	0	1	0	1	2924.03	Northern Conservation Zone
23.975	-18.575	3	0	1821	1.11084	2	Lowbio	Lowspecies	1	0	0	1	1821	15.1297	2	Mediumbio	Lowspecies	0	1	0	1	2925.72	Northern Conservation Zone
23.975	-18.475	3	0	1823	9.8458	1	Mediumbio	Lowspecies	0	1	0	1	1823	7.88646	2	Mediumbio	Lowspecies	0	1	0	1	2927.4	Northern Conservation Zone
24.025	-19.225	3	0	1839	1.99043	0	Lowbio	Lowspecies	1	0	0	1	1839	0	0	Lowbio	Lowspecies	1	0	0	1	2914.83	Northern Conservation Zone
24.025	-19.075	3	0	1842	2.65391	1	Lowbio	Lowspecies	1	0	0	1	1842	3.55708	2	Lowbio	Lowspecies	1	0	0	1	2917.43	Northern Conservation Zone
24.025	-19.025	3	0	1843	0.177623	1	Lowbio	Lowspecies	1	0	0	1	1843	4.28371	1	Lowbio	Lowspecies	1	0	0	1	2918.3	Northern Conservation Zone
24.025	-18.925	3	0	1845	0.830007	2	Lowbio	Lowspecies	1	0	0	1	1845	0.3954	1	Lowbio	Lowspecies	1	0	0	1	2920.02	Northern Conservation Zone
24.025	-18.875	3	0	1846	0	0	Lowbio	Lowspecies	1	0	0	1	1846	0.005966	1	Lowbio	Lowspecies	1	0	0	1	2920.87	Northern Conservation Zone
24.025	-18.825	3	0	1847	0	0	Lowbio	Lowspecies	1	0	0	1	1847	0	0	Lowbio	Lowspecies	1	0	0	1	2921.73	Northern Conservation Zone
24.025	-18.775	3	0	1848	0	0	Lowbio	Lowspecies	1	0	0	1	1848	0	0	Lowbio	Lowspecies	1	0	0	1	2922.58	Northern Conservation Zone
24.025	-18.725	3	0	1849	1.4256	5	Lowbio	MediumSpecies	1	0	0	1	1849	2.82744	3	Lowbio	MediumSpecies	1	0	0	1	2923.43	Northern Conservation Zone
24.025	-18.625	3	0	1851	10.968	1	Mediumbio	Lowspecies	0	1	0	1	1851	17.9497	2	Mediumbio	Lowspecies	0	1	0	1	2925.12	Northern Conservation Zone
24.075	-19.225	3	0	1870	0	0	Lowbio	Lowspecies	1	0	0	1	1870	0	0	Lowbio	Lowspecies	1	0	0	1	2915.08	Northern Conservation Zone
24.075	-19.175	3	0	1871	2.80233	1	Lowbio	Lowspecies	1	0	0	1	1871	13.2659	1	Mediumbio	Lowspecies	0	1	0	1	2915.95	Northern Conservation Zone
24.075	-19.025	3	0	1874	3.99345	1	Lowbio	Lowspecies	1	0	0	1	1874	6.69831	1	Mediumbio	Lowspecies	0	1	0	1	2918.54	Northern Conservation Zone
24.075	-18.975	3	0	1875	0	0	Lowbio	Lowspecies	1	0	0	1	1875	2.56061	1	Lowbio	Lowspecies	1	0	0	1	2919.4	Northern Conservation Zone
24.075	-18.925	3	0	1876	0.144966	1	Lowbio	Lowspecies	1	0	0	1	1876	7.31382	1	Mediumbio	Lowspecies	0	1	0	1	2920.26	Northern Conservation Zone
24.075	-18.875	3	0	1877	0	0	Lowbio	Lowspecies	1	0	0	1	1877	0	0	Lowbio	Lowspecies	1	0	0	1	2921.12	Northern Conservation Zone
24.075	-18.825	3	0	1878	0.0310908	0	Lowbio	Lowspecies	1	0	0	1	1878	0	0	Lowbio	Lowspecies	1	0	0	1	2921.97	Northern Conservation Zone
24.075	-18.775	3	0	1879	0	0	Lowbio	Lowspecies	1	0	0	1	1879	0.244081	1	Lowbio	Lowspecies	1	0	0	1	2922.82	Northern Conservation Zone
24.075	-18.725	3	0	1880	2.57028	2	Lowbio	Lowspecies	1	0	0	1	1880	0	0	Lowbio	Lowspecies	1	0	0	1	2923.67	Northern Conservation Zone
24.075	-18.675	3	0	1881	5.30993	5	Lowbio	MediumSpecies	1	0	0	1	1881	13.433	5	Mediumbio	MediumSpecies	0	2	0	2	2924.52	Northern Conservation Zone
24.075	-18.625	3	0	1882	1.38196	3	Lowbio	MediumSpecies	1	0	0	1	1882	2.14839	2	Lowbio	Lowspecies	1	0	0	1	2925.36	Northern Conservation Zone
24.075	-18.575	3	0	1883	5.22884	3	Lowbio	MediumSpecies	1	0	0	1	1883	2.5561	4	Lowbio	MediumSpecies	1	0	0	1	2926.21	Northern Conservation Zone
24.125	-19.225	3	0	1901	0	0	Lowbio	Lowspecies	1	0	0	1	1901	0	0	Lowbio	Lowspecies	1	0	0	1	2915.32	Northern Conservation Zone
24.125	-19.175	3	0	1902	2.70566	1	Lowbio	Lowspecies	1	0	0	1	1902	0.482271	1	Lowbio	Lowspecies	1	0	0	1	2916.19	Northern Conservation Zone
24.125	-19.125	3	0	1903	0	0	Lowbio	Lowspecies	1	0	0	1	1903	4.12603	1	Lowbio	Lowspecies	1	0	0	1	2917.06	Northern Conservation Zone
24.125	-19.075	3	0	1904	0	0	Lowbio	Lowspecies	1	0	0	1	1904	2.00073	1	Lowbio	Lowspecies	1	0	0	1	2917.93	Northern Conservation Zone
24.125	-18.975	3	0	1906	8.81975	1	Mediumbio	Lowspecies	0	1	0	1	1906	23.183	1	Highbio	Lowspecies	0	0	2	2	2919.65	Northern Conservation Zone
24.125	-18.925	3	0	1907	5.66918	1	Lowbio	Lowspecies	1	0	0	1	1907	8.61572	2	Mediumbio	Lowspecies	0	1	0	1	2920.51	Northern Conservation Zone
24.125	-18.875	3	0	1908	0	0	Lowbio	Lowspecies	1	0	0	1	1908	1.45603	2	Lowbio	Lowspecies	1	0	0	1	2921.36	Northern Conservation Zone
24.125	-18.825	3	0	1909	0	0	Lowbio	Lowspecies	1	0	0	1	1909	0	0	Lowbio	Lowspecies	1	0	0	1	2922.22	Northern Conservation Zone
24.125	-18.775	3	0	1910	2.81754	1	Lowbio	Lowspecies	1	0	0	1	1910	1.73154	2	Lowbio	Lowspecies	1	0	0	1	2923.07	Northern Conservation Zone
24.125	-18.725	3	0	1911	6.34307	4	Lowbio	MediumSpecies	1	0	0	1	1911	26.7202	1	Highbio	Lowspecies	0	0	2	2	2923.92	Northern Conservation Zone
24.125	-18.675	3	0	1912	4.60903	3	Lowbio	MediumSpecies	1	0	0	1	1912	1.15911	3	Lowbio	MediumSpecies	1	0	0	1	2924.77	Northern Conservation Zone
24.125	-18.625	3	0	1913	3.96734	1	Lowbio	Lowspecies	1	0	0	1	1913	5.22342	1	Lowbio	Lowspecies	1	0	0	1	2925.61	Northern Conservation Zone
24.125	-18.575	3	0	1914	17.402	1	Mediumbio	Lowspecies	0	1	0	1	1914	5.54991	1	Lowbio	Lowspecies	1	0	0	1	2926.46	Northern Conservation Zone
24.125	-18.425	3	0	1917	12.6921	1	Mediumbio	Lowspecies	0	1	0	1	1917	41.3797	1	Highbio	Lowspecies	0	0	2	2	2928.97	Northern Conservation Zone
24.125	-18.375	3	0	1918	17.0441	1	Mediumbio	Lowspecies	0	1	0	1	1918	26.393	1	Highbio	Lowspecies	0	0	2	2	2929.81	Northern Conservation Zone
24.175	-19.225	3	0	1932	0	0	Lowbio	Lowspecies	1	0	0	1	1932	0	0	Lowbio	Lowspecies	1	0	0	1	2915.57	Northern Conservation Zone
24.175	-19.175	3	0	1933	0	1	Lowbio	Lowspecies	1	0	0	1	1933	0.06493	0	Lowbio	Lowspecies	1	0	0	1	2916.44	Northern Conservation Zone
24.175	-19.125	3	0	1934	0	0	Lowbio	Lowspecies	1	0	0	1	1934	4.0156	1	Lowbio	Lowspecies	1	0	0	1	2917.31	Northern Conservation Zone
24.175	-19.075	3	0	1935	0	0	Lowbio	Lowspecies	1	0	0	1	1935	0	0	Lowbio	Lowspecies	1	0	0	1	2918.18	Northern Conservation Zone
24.175	-19.025	3	0	1936	0	0	Lowbio	Lowspecies	1	0	0	1	1936	1.04476	2	Lowbio	Lowspecies	1	0	0	1	2919.04	Northern Conservation Zone
24.175	-18.975	3	0	1937	0.823608	1	Lowbio	Lowspecies	1	0	0	1	1937	2.98751	2	Lowbio	Lowspecies	1	0	0	1	2919.9	Northern Conservation Zone
24.175	-18.925	3	0	1938	0	0	Lowbio	Lowspecies	1	0	0	1	1938	4.87535	1	Lowbio	Lowspecies	1	0	0	1	2920.76	Northern Conservation Zone
24.175	-18.875	3	0	1939	0	0	Lowbio	Lowspecies	1	0	0	1	1939	0.414914	1	Lowbio	Lowspecies	1	0	0	1	2921.62	Northern Conservation Zone
24.175	-18.825	3	0	1940	0.703709	1	Lowbio	Lowspecies	1	0	0	1	1940	0	0	Lowbio	Lowspecies	1	0	0	1	2922.47	Northern Conservation Zone
24.175	-18.775	3	0	1941	0.103689	1	Lowbio	Lowspecies	1	0	0	1	1941	1.00036	1	Lowbio	Lowspecies	1	0	0	1	2923.32	Northern Conservation Zone
24.175	-18.725	3	0	1942	0.172135	1	Lowbio	Lowspecies	1	0	0	1	1942	0.708462	2	Lowbio	Lowspecies	1	0	0	1	2924.18	Northern Conservation Zone
24.175	-18.675	3	0	1943	0	0	Lowbio	Lowspecies	1	0	0	1	1943	3.53363	2	Lowbio	Lowspecies	1	0	0	1	2925.02	Northern Conservation Zone
24.175	-18.625	3	0	1944	14.2858	1	Mediumbio	Lowspecies	0	1	0	1	1944	1.95868	1	Lowbio	Lowspecies	1	0	0	1	2925.87	Northern Conservation Zone
24.175	-18.575	3	0	1945	14.6531	1	Mediumbio	Lowspecies	0	1	0	1	1945	1.24371	1	Lowbio	Lowspecies	1	0	0	1	2926.71	Northern Conservation Zone
24.175	-18.525	3	0	1946	5.71978	1	Lowbio	Lowspecies	1	0	0	1	1946	18.853	1	Highbio	Lowspecies	0	0	2	2	2927.55	Northern Conservation Zone
24.175	-18.475	3	0	1947	0	0	Lowbio	Lowspecies	1	0	0	1	1947	12.2806	2	Mediumbio	Lowspecies	0	1	0	1	2928.39	Northern Conservation Zone
24.175	-18.425	3	0	1948	0.411804	1	Lowbio	Lowspecies	1	0	0	1	1948	9.99597	1	Mediumbio	Lowspecies	0	1	0	1	2929.23	Northern Conservation Zone
24.225	-19.175	3	0	1963	0	0	Lowbio	Lowspecies	1	0	0	1	1963	0	0	Lowbio	Lowspecies	1	0	0	1	2916.7	Northern Conservation Zone
24.225	-19.125	3	0	1964	0	0	Lowbio	Lowspecies	1	0	0	1	1964	0	0	Lowbio	Lowspecies	1	0	0	1	2917.57	Northern Conservation Zone
24.225	-19.075	3	0	1965	0	0	Lowbio	Lowspecies	1	0	0	1	1965	0	0	Lowbio	Lowspecies	1	0	0	1	2918.43	Northern Conservation Zone
24.225	-19.025	3	0	1966	0	0	Lowbio	Lowspecies	1	0	0	1	1966	0.834086	2	Lowbio	Lowspecies	1	0	0	1	2919.3	Northern Conservation Zone
24.225	-18.975	3	0	1967	0.639725	1	Lowbio	Lowspecies	1	0	0	1	1967	22.6261	1	Highbio	Lowspecies	0	0	2	2	2920.16	Northern Conservation Zone
24.225	-18.925	3	0	1968	0.21667	1	Lowbio	Lowspecies	1	0	0	1	1968	5.44145	1	Lowbio	Lowspecies	1	0	0	1	2921.02	Northern Conservation Zone
24.225	-18.875	3	0	1969	1.07101	2	Lowbio	Lowspecies	1	0	0	1	1969	7.7732	2	Mediumbio	Lowspecies	0	1	0	1	2921.87	Northern Conservation Zone
24.225	-18.825	3	0	1970	0.0783115	1	Lowbio	Lowspecies	1	0	0	1	1970	0.697755	2	Lowbio	Lowspecies	1	0	0	1	2922.73	Northern Conservation Zone
24.225	-18.775	3	0	1971	1.06502	0	Lowbio	Lowspecies	1	0	0	1	1971	0.483694	1	Lowbio	Lowspecies	1	0	0	1	2923.58	Northern Conservation Zone
24.225	-18.725	3	0	1972	0	0	Lowbio	Lowspecies	1	0	0	1	1972	0	0	Lowbio	Lowspecies	1	0	0	1	2924.43	Northern Conservation Zone
24.225	-18.675	3	0	1973	0	0	Lowbio	Lowspecies	1	0	0	1	1973	0.255789	1	Lowbio	Lowspecies	1	0	0	1	2925.28	Northern Conservation Zone
24.225	-18.625	3	0	1974	1.1405	1	Lowbio	Lowspecies	1	0	0	1	1974	2.14285	1	Lowbio	Lowspecies	1	0	0	1	2926.13	Northern Conservation Zone
24.225	-18.575	3	0	1975	3.63993	2	Lowbio	Lowspecies	1	0	0	1	1975	13.1977	2	Mediumbio	Lowspecies	0	1	0	1	2926.97	Northern Conservation Zone
24.225	-18.525	3	0	1976	0	0	Lowbio	Lowspecies	1	0	0	1	1976	10.2674	1	Mediumbio	Lowspecies	0	1	0	1	2927.81	Northern Conservation Zone
24.225	-18.475	3	0	1977	0.975207	2	Lowbio	Lowspecies	1	0	0	1	1977	5.68923	2	Lowbio	Lowspecies	1	0	0	1	2928.65	Northern Conservation Zone
24.225	-18.425	3	0	1978	0	0	Lowbio	Lowspecies	1	0	0	1	1978	7.95148	1	Mediumbio	Lowspecies	0	1	0	1	2929.49	Northern Conservation Zone
24.225	-18.375	3	0	1979	0.0960053	2	Lowbio	Lowspecies	1	0	0	1	1979	12.172	2	Mediumbio	Lowspecies	0	1	0	1	2930.32	Northern Conservation Zone
24.225	-18.325	3	0	1980	0	1	Lowbio	Lowspecies	1	0	0	1	1980	32.6485	1	Highbio	Lowspecies	0	0	2	2	2931.16	Northern Conservation Zone
24.275	-19.175	3	0	1993	0	0	Lowbio	Lowspecies	1	0	0	1	1993	14.8687	1	Mediumbio	Lowspecies	0	1	0	1	2916.96	Northern Conservation Zone
24.275	-19.125	3	0	1994	0.0660977	1	Lowbio	Lowspecies	1	0	0	1	1994	0.307097	1	Lowbio	Lowspecies	1	0	0	1	2917.83	Northern Conservation Zone
24.275	-19.075	3	0	1995	0	1	Lowbio	Lowspecies	1	0	0	1	1995	0	0	Lowbio	Lowspecies	1	0	0	1	2918.69	Northern Conservation Zone
24.275	-19.025	3	0	1996	0	0	Lowbio	Lowspecies	1	0	0	1	1996	0	0	Lowbio	Lowspecies	1	0	0	1	2919.56	Northern Conservation Zone
24.275	-18.975	3	0	1997	0	0	Lowbio	Lowspecies	1	0	0	1	1997	0	0	Lowbio	Lowspecies	1	0	0	1	2920.42	Northern Conservation Zone
24.275	-18.925	3	0	1998	0	1	Lowbio	Lowspecies	1	0	0	1	1998	2.71548	1	Lowbio	Lowspecies	1	0	0	1	2921.28	Northern Conservation Zone
24.275	-18.875	3	0	1999	0.578257	1	Lowbio	Lowspecies	1	0	0	1	1999	0.249696	1	Lowbio	Lowspecies	1	0	0	1	2922.14	Northern Conservation Zone
24.275	-18.825	3	0	2000	1.46066	3	Lowbio	MediumSpecies	1	0	0	1	2000	2.37449	1	Lowbio	Lowspecies	1	0	0	1	2922.99	Northern Conservation Zone
24.275	-18.775	3	0	2001	0	0	Lowbio	Lowspecies	1	0	0	1	2001	10.0445	1	Mediumbio	Lowspecies	0	1	0	1	2923.84	Northern Conservation Zone
24.275	-18.725	3	0	2002	0.278294	1	Lowbio	Lowspecies	1	0	0	1	2002	5.04579	1	Lowbio	Lowspecies	1	0	0	1	2924.69	Northern Conservation Zone
24.275	-18.675	3	0	2003	0	0	Lowbio	Lowspecies	1	0	0	1	2003	11.5756	1	Mediumbio	Lowspecies	0	1	0	1	2925.54	Northern Conservation Zone
24.275	-18.625	3	0	2004	2.98433	2	Lowbio	Lowspecies	1	0	0	1	2004	16.6324	1	Mediumbio	Lowspecies	0	1	0	1	2926.39	Northern Conservation Zone
24.275	-18.575	3	0	2005	0	0	Lowbio	Lowspecies	1	0	0	1	2005	19.5999	1	Highbio	Lowspecies	0	0	2	2	2927.23	Northern Conservation Zone
24.275	-18.525	3	0	2006	0.15489	2	Lowbio	Lowspecies	1	0	0	1	2006	16.7994	4	Mediumbio	MediumSpecies	0	2	0	2	2928.07	Northern Conservation Zone
24.275	-18.475	3	0	2007	0.108766	1	Lowbio	Lowspecies	1	0	0	1	2007	6.76752	1	Mediumbio	Lowspecies	0	1	0	1	2928.91	Northern Conservation Zone
24.275	-18.425	3	0	2008	0	0	Lowbio	Lowspecies	1	0	0	1	2008	10.7829	1	Mediumbio	Lowspecies	0	1	0	1	2929.75	Northern Conservation Zone
24.275	-18.375	3	0	2009	0	1	Lowbio	Lowspecies	1	0	0	1	2009	0	0	Lowbio	Lowspecies	1	0	0	1	2930.59	Northern Conservation Zone
24.325	-19.175	3	0	2023	0	0	Lowbio	Lowspecies	1	0	0	1	2023	0	0	Lowbio	Lowspecies	1	0	0	1	2917.22	Northern Conservation Zone
24.325	-19.125	3	0	2024	0	0	Lowbio	Lowspecies	1	0	0	1	2024	0	0	Lowbio	Lowspecies	1	0	0	1	2918.09	Northern Conservation Zone
24.325	-19.075	3	0	2025	0	1	Lowbio	Lowspecies	1	0	0	1	2025	0.139606	2	Lowbio	Lowspecies	1	0	0	1	2918.96	Northern Conservation Zone
24.325	-19.025	3	0	2026	0	0	Lowbio	Lowspecies	1	0	0	1	2026	0	0	Lowbio	Lowspecies	1	0	0	1	2919.82	Northern Conservation Zone
24.325	-18.975	3	0	2027	0	0	Lowbio	Lowspecies	1	0	0	1	2027	1.20275	1	Lowbio	Lowspecies	1	0	0	1	2920.68	Northern Conservation Zone
24.325	-18.925	3	0	2028	0	0	Lowbio	Lowspecies	1	0	0	1	2028	0.298981	1	Lowbio	Lowspecies	1	0	0	1	2921.54	Northern Conservation Zone
24.325	-18.875	3	0	2029	0	0	Lowbio	Lowspecies	1	0	0	1	2029	0	0	Lowbio	Lowspecies	1	0	0	1	2922.4	Northern Conservation Zone
24.325	-18.825	3	0	2030	7.77656	1	Mediumbio	Lowspecies	0	1	0	1	2030	1.01906	1	Lowbio	Lowspecies	1	0	0	1	2923.26	Northern Conservation Zone
24.325	-18.775	3	0	2031	0.70696	1	Lowbio	Lowspecies	1	0	0	1	2031	4.811	1	Lowbio	Lowspecies	1	0	0	1	2924.11	Northern Conservation Zone
24.325	-18.725	3	0	2032	0	0	Lowbio	Lowspecies	1	0	0	1	2032	0	0	Lowbio	Lowspecies	1	0	0	1	2924.96	Northern Conservation Zone
24.325	-18.675	3	0	2033	0.754149	2	Lowbio	Lowspecies	1	0	0	1	2033	10.1107	1	Mediumbio	Lowspecies	0	1	0	1	2925.81	Northern Conservation Zone
24.325	-18.525	3	0	2036	0.0540827	1	Lowbio	Lowspecies	1	0	0	1	2036	15.9196	2	Mediumbio	Lowspecies	0	1	0	1	2928.34	Northern Conservation Zone
24.325	-18.475	3	0	2037	0	0	Lowbio	Lowspecies	1	0	0	1	2037	18.8448	1	Highbio	Lowspecies	0	0	2	2	2929.18	Northern Conservation Zone
24.325	-18.425	3	0	2038	0	0	Lowbio	Lowspecies	1	0	0	1	2038	19.4396	1	Highbio	Lowspecies	0	0	2	2	2930.02	Northern Conservation Zone
24.325	-18.375	3	0	2039	0	0	Lowbio	Lowspecies	1	0	0	1	2039	20.8564	1	Highbio	Lowspecies	0	0	2	2	2930.85	Northern Conservation Zone
24.325	-18.325	3	0	2040	0	1	Lowbio	Lowspecies	1	0	0	1	2040	29.8803	1	Highbio	Lowspecies	0	0	2	2	2931.69	Northern Conservation Zone
24.325	-18.275	3	0	2041	0	1	Lowbio	Lowspecies	1	0	0	1	2041	7.85984	1	Mediumbio	Lowspecies	0	1	0	1	2932.52	Northern Conservation Zone
24.325	-18.125	3	0	2044	0.0738815	3	Lowbio	MediumSpecies	1	0	0	1	2044	0.119488	1	Lowbio	Lowspecies	1	0	0	1	2935	Northern Conservation Zone
24.325	-18.025	3	0	2046	0	0	Lowbio	Lowspecies	1	0	0	1	2046	0	0	Lowbio	Lowspecies	1	0	0	1	2936.64	Northern Conservation Zone
24.375	-19.175	3	0	2053	0.179586	1	Lowbio	Lowspecies	1	0	0	1	2053	0.156942	1	Lowbio	Lowspecies	1	0	0	1	2917.49	Northern Conservation Zone
24.375	-19.125	3	0	2054	0	0	Lowbio	Lowspecies	1	0	0	1	2054	0	0	Lowbio	Lowspecies	1	0	0	1	2918.36	Northern Conservation Zone
24.375	-19.075	3	0	2055	0	0	Lowbio	Lowspecies	1	0	0	1	2055	0	0	Lowbio	Lowspecies	1	0	0	1	2919.22	Northern Conservation Zone
24.375	-19.025	3	0	2056	0	0	Lowbio	Lowspecies	1	0	0	1	2056	0.198254	1	Lowbio	Lowspecies	1	0	0	1	2920.09	Northern Conservation Zone
24.375	-18.975	3	0	2057	0	0	Lowbio	Lowspecies	1	0	0	1	2057	0	0	Lowbio	Lowspecies	1	0	0	1	2920.95	Northern Conservation Zone
24.375	-18.925	3	0	2058	0.193048	1	Lowbio	Lowspecies	1	0	0	1	2058	0	0	Lowbio	Lowspecies	1	0	0	1	2921.81	Northern Conservation Zone
24.375	-18.875	3	0	2059	0	0	Lowbio	Lowspecies	1	0	0	1	2059	0.414597	2	Lowbio	Lowspecies	1	0	0	1	2922.67	Northern Conservation Zone
24.375	-18.825	3	0	2060	0	0	Lowbio	Lowspecies	1	0	0	1	2060	0	0	Lowbio	Lowspecies	1	0	0	1	2923.52	Northern Conservation Zone
24.375	-18.775	3	0	2061	1.7309	2	Lowbio	Lowspecies	1	0	0	1	2061	0	0	Lowbio	Lowspecies	1	0	0	1	2924.38	Northern Conservation Zone
24.375	-18.725	3	0	2062	0.389846	1	Lowbio	Lowspecies	1	0	0	1	2062	7.17686	2	Mediumbio	Lowspecies	0	1	0	1	2925.23	Northern Conservation Zone
24.375	-18.675	3	0	2063	5.76874	1	Lowbio	Lowspecies	1	0	0	1	2063	24.2129	3	Highbio	MediumSpecies	0	0	3	3	2926.08	Northern Conservation Zone
24.375	-18.625	3	0	2064	3.31029	5	Lowbio	MediumSpecies	1	0	0	1	2064	24.665	3	Highbio	MediumSpecies	0	0	3	3	2926.92	Northern Conservation Zone
24.375	-18.575	3	0	2065	0.452108	2	Lowbio	Lowspecies	1	0	0	1	2065	6.79341	3	Mediumbio	MediumSpecies	0	2	0	2	2927.77	Northern Conservation Zone
24.375	-18.525	3	0	2066	0.106654	1	Lowbio	Lowspecies	1	0	0	1	2066	18.9927	6	Highbio	Highspecies	0	0	3	3	2928.61	Northern Conservation Zone
24.375	-18.475	3	0	2067	0	0	Lowbio	Lowspecies	1	0	0	1	2067	5.61776	1	Lowbio	Lowspecies	1	0	0	1	2929.45	Northern Conservation Zone
24.375	-18.425	3	0	2068	0	0	Lowbio	Lowspecies	1	0	0	1	2068	0.302626	2	Lowbio	Lowspecies	1	0	0	1	2930.29	Northern Conservation Zone
24.375	-18.375	3	0	2069	0	0	Lowbio	Lowspecies	1	0	0	1	2069	31.3086	1	Highbio	Lowspecies	0	0	2	2	2931.12	Northern Conservation Zone
24.375	-18.325	3	0	2070	0	1	Lowbio	Lowspecies	1	0	0	1	2070	55.3171	1	Highbio	Lowspecies	0	0	2	2	2931.96	Northern Conservation Zone
24.375	-18.275	3	0	2071	0	1	Lowbio	Lowspecies	1	0	0	1	2071	16.4692	1	Mediumbio	Lowspecies	0	1	0	1	2932.79	Northern Conservation Zone
24.375	-18.225	3	0	2072	2.92327	4	Lowbio	MediumSpecies	1	0	0	1	2072	31.2929	1	Highbio	Lowspecies	0	0	2	2	2933.62	Northern Conservation Zone
24.375	-18.175	3	0	2073	2.29747	3	Lowbio	MediumSpecies	1	0	0	1	2073	13.5111	3	Mediumbio	MediumSpecies	0	2	0	2	2934.45	Northern Conservation Zone
24.375	-18.125	3	0	2074	0	1	Lowbio	Lowspecies	1	0	0	1	2074	1.54632	1	Lowbio	Lowspecies	1	0	0	1	2935.27	Northern Conservation Zone
24.375	-18.075	3	0	2075	0.153892	1	Lowbio	Lowspecies	1	0	0	1	2075	8.43793	1	Mediumbio	Lowspecies	0	1	0	1	2936.09	Northern Conservation Zone
24.375	-18.025	3	0	2076	0	0	Lowbio	Lowspecies	1	0	0	1	2076	11.6537	3	Mediumbio	MediumSpecies	0	2	0	2	2936.91	Northern Conservation Zone
24.375	-17.975	3	0	2077	0	0	Lowbio	Lowspecies	1	0	0	1	2077	0	0	Lowbio	Lowspecies	1	0	0	1	2937.73	Northern Conservation Zone
24.425	-19.225	3	0	2083	0	0	Lowbio	Lowspecies	1	0	0	1	2083	0	0	0	0	0	0	0	0	2916.89	Northern Conservation Zone
24.425	-19.175	3	0	2084	0	0	Lowbio	Lowspecies	1	0	0	1	2084	0	0	0	0	0	0	0	0	2917.76	Northern Conservation Zone
24.425	-19.125	3	0	2085	0	0	Lowbio	Lowspecies	1	0	0	1	2085	0	0	0	0	0	0	0	0	2918.63	Northern Conservation Zone
24.425	-19.075	3	0	2086	0	0	Lowbio	Lowspecies	1	0	0	1	2086	0	0	0	0	0	0	0	0	2919.5	Northern Conservation Zone
24.425	-19.025	3	0	2087	2.16702	1	Lowbio	Lowspecies	1	0	0	1	2087	0	0	0	0	0	0	0	0	2920.36	Northern Conservation Zone
24.425	-18.975	3	0	2088	0	1	Lowbio	Lowspecies	1	0	0	1	2088	0	0	Lowbio	Lowspecies	1	0	0	1	2921.22	Northern Conservation Zone
24.425	-18.925	3	0	2089	0	0	Lowbio	Lowspecies	1	0	0	1	2089	0	0	Lowbio	Lowspecies	1	0	0	1	2922.08	Northern Conservation Zone
24.425	-18.875	3	0	2090	0.673304	1	Lowbio	Lowspecies	1	0	0	1	2090	0.037428	1	Lowbio	Lowspecies	1	0	0	1	2922.94	Northern Conservation Zone
24.425	-18.825	3	0	2091	0	0	Lowbio	Lowspecies	1	0	0	1	2091	0	0	Lowbio	Lowspecies	1	0	0	1	2923.8	Northern Conservation Zone
24.425	-18.775	3	0	2092	0	0	Lowbio	Lowspecies	1	0	0	1	2092	0	0	Lowbio	Lowspecies	1	0	0	1	2924.65	Northern Conservation Zone
24.425	-18.725	3	0	2093	0.100179	2	Lowbio	Lowspecies	1	0	0	1	2093	1.70844	2	Lowbio	Lowspecies	1	0	0	1	2925.5	Northern Conservation Zone
24.425	-18.675	3	0	2094	0	1	Lowbio	Lowspecies	1	0	0	1	2094	4.12589	1	Lowbio	Lowspecies	1	0	0	1	2926.35	Northern Conservation Zone
24.425	-18.625	3	0	2095	2.27104	4	Lowbio	MediumSpecies	1	0	0	1	2095	7.777	2	Mediumbio	Lowspecies	0	1	0	1	2927.2	Northern Conservation Zone
24.425	-18.575	3	0	2096	0.244708	1	Lowbio	Lowspecies	1	0	0	1	2096	1.93127	2	Lowbio	Lowspecies	1	0	0	1	2928.04	Northern Conservation Zone
24.425	-18.525	3	0	2097	0	0	Lowbio	Lowspecies	1	0	0	1	2097	12.4411	4	Mediumbio	MediumSpecies	0	2	0	2	2928.89	Northern Conservation Zone
24.425	-18.475	3	0	2098	0	0	Lowbio	Lowspecies	1	0	0	1	2098	10.3007	1	Mediumbio	Lowspecies	0	1	0	1	2929.73	Northern Conservation Zone
24.425	-18.425	3	0	2099	0	0	Lowbio	Lowspecies	1	0	0	1	2099	10.7891	1	Mediumbio	Lowspecies	0	1	0	1	2930.56	Northern Conservation Zone
24.425	-18.375	3	0	2100	0	0	Lowbio	Lowspecies	1	0	0	1	2100	4.61083	1	Lowbio	Lowspecies	1	0	0	1	2931.4	Northern Conservation Zone
24.425	-18.325	3	0	2101	0	1	Lowbio	Lowspecies	1	0	0	1	2101	13.7513	1	Mediumbio	Lowspecies	0	1	0	1	2932.23	Northern Conservation Zone
24.425	-18.275	3	0	2102	0	1	Lowbio	Lowspecies	1	0	0	1	2102	18.6642	2	Mediumbio	Lowspecies	0	1	0	1	2933.07	Northern Conservation Zone
24.425	-18.225	3	0	2103	0	1	Lowbio	Lowspecies	1	0	0	1	2103	12.1073	3	Mediumbio	MediumSpecies	0	2	0	2	2933.89	Northern Conservation Zone
24.425	-18.125	3	0	2105	5.48576	1	Lowbio	Lowspecies	1	0	0	1	2105	0.176084	1	Lowbio	Lowspecies	1	0	0	1	2935.55	Northern Conservation Zone
24.425	-18.075	3	0	2106	0	1	Lowbio	Lowspecies	1	0	0	1	2106	0	0	Lowbio	Lowspecies	1	0	0	1	2936.37	Northern Conservation Zone
24.425	-18.025	3	0	2107	0	1	Lowbio	Lowspecies	1	0	0	1	2107	0	0	Lowbio	Lowspecies	1	0	0	1	2937.19	Northern Conservation Zone
24.425	-17.975	3	0	2108	0	1	Lowbio	Lowspecies	1	0	0	1	2108	0	0	Lowbio	Lowspecies	1	0	0	1	2938.01	Northern Conservation Zone
24.475	-19.225	3	0	2114	0	0	Lowbio	Lowspecies	1	0	0	1	2114	0	0	Lowbio	Lowspecies	1	0	0	1	2917.16	Northern Conservation Zone
24.475	-19.175	3	0	2115	0	0	Lowbio	Lowspecies	1	0	0	1	2115	0	0	0	0	0	0	0	0	2918.04	Northern Conservation Zone
24.475	-19.125	3	0	2116	0	0	Lowbio	Lowspecies	1	0	0	1	2116	0.003062	1	Lowbio	Lowspecies	1	0	0	1	2918.91	Northern Conservation Zone
24.475	-19.075	3	0	2117	0	0	Lowbio	Lowspecies	1	0	0	1	2117	0	0	0	0	0	0	0	0	2919.77	Northern Conservation Zone
24.475	-19.025	3	0	2118	0	0	Lowbio	Lowspecies	1	0	0	1	2118	2.85038	3	Lowbio	MediumSpecies	1	0	0	1	2920.64	Northern Conservation Zone
24.475	-18.975	3	0	2119	0	0	Lowbio	Lowspecies	1	0	0	1	2119	0.179663	1	Lowbio	Lowspecies	1	0	0	1	2921.5	Northern Conservation Zone
24.475	-18.925	3	0	2120	0	0	Lowbio	Lowspecies	1	0	0	1	2120	0.489972	2	Lowbio	Lowspecies	1	0	0	1	2922.36	Northern Conservation Zone
24.475	-18.875	3	0	2121	0	0	Lowbio	Lowspecies	1	0	0	1	2121	0.219419	2	Lowbio	Lowspecies	1	0	0	1	2923.22	Northern Conservation Zone
24.475	-18.825	3	0	2122	0.24687	1	Lowbio	Lowspecies	1	0	0	1	2122	0	0	Lowbio	Lowspecies	1	0	0	1	2924.07	Northern Conservation Zone
24.475	-18.775	3	0	2123	0.180254	1	Lowbio	Lowspecies	1	0	0	1	2123	7.11184	2	Mediumbio	Lowspecies	0	1	0	1	2924.93	Northern Conservation Zone
24.475	-18.725	3	0	2124	0.080586	2	Lowbio	Lowspecies	1	0	0	1	2124	6.0062	2	Lowbio	Lowspecies	1	0	0	1	2925.78	Northern Conservation Zone
24.475	-18.675	3	0	2125	0	0	Lowbio	Lowspecies	1	0	0	1	2125	9.43982	2	Mediumbio	Lowspecies	0	1	0	1	2926.63	Northern Conservation Zone
24.475	-18.625	3	0	2126	0.676849	1	Lowbio	Lowspecies	1	0	0	1	2126	8.48967	2	Mediumbio	Lowspecies	0	1	0	1	2927.48	Northern Conservation Zone
24.475	-18.575	3	0	2127	0.0686003	1	Lowbio	Lowspecies	1	0	0	1	2127	5.82237	1	Lowbio	Lowspecies	1	0	0	1	2928.32	Northern Conservation Zone
24.475	-18.525	3	0	2128	0.180254	1	Lowbio	Lowspecies	1	0	0	1	2128	5.7043	1	Lowbio	Lowspecies	1	0	0	1	2929.16	Northern Conservation Zone
24.475	-18.475	3	0	2129	0	0	Lowbio	Lowspecies	1	0	0	1	2129	2.23447	1	Lowbio	Lowspecies	1	0	0	1	2930.01	Northern Conservation Zone
24.475	-18.425	3	0	2130	0	0	Lowbio	Lowspecies	1	0	0	1	2130	0.865235	1	Lowbio	Lowspecies	1	0	0	1	2930.84	Northern Conservation Zone
24.475	-18.375	3	0	2131	0	1	Lowbio	Lowspecies	1	0	0	1	2131	0.335547	1	Lowbio	Lowspecies	1	0	0	1	2931.68	Northern Conservation Zone
24.475	-18.325	3	0	2132	0	1	Lowbio	Lowspecies	1	0	0	1	2132	0.288412	1	Lowbio	Lowspecies	1	0	0	1	2932.51	Northern Conservation Zone
24.475	-18.275	3	0	2133	0.137201	2	Lowbio	Lowspecies	1	0	0	1	2133	11.6832	1	Mediumbio	Lowspecies	0	1	0	1	2933.34	Northern Conservation Zone
24.475	-18.175	3	0	2135	0	0	Lowbio	Lowspecies	1	0	0	1	2135	0	0	Lowbio	Lowspecies	1	0	0	1	2935	Northern Conservation Zone
24.475	-18.125	3	0	2136	0	1	Lowbio	Lowspecies	1	0	0	1	2136	0.059366	1	Lowbio	Lowspecies	1	0	0	1	2935.83	Northern Conservation Zone
24.475	-18.075	3	0	2137	0	1	Lowbio	Lowspecies	1	0	0	1	2137	0.041388	1	Lowbio	Lowspecies	1	0	0	1	2936.65	Northern Conservation Zone
24.475	-18.025	3	0	2138	0.0161172	2	Lowbio	Lowspecies	1	0	0	1	2138	0.030986	1	Lowbio	Lowspecies	1	0	0	1	2937.47	Northern Conservation Zone
24.525	-19.225	3	0	2145	0	0	Lowbio	Lowspecies	1	0	0	1	2145	0	0	0	0	0	0	0	0	2917.45	Northern Conservation Zone
24.525	-19.175	3	0	2146	0	0	Lowbio	Lowspecies	1	0	0	1	2146	0	0	0	0	0	0	0	0	2918.32	Northern Conservation Zone
24.525	-19.125	3	0	2147	0	0	Lowbio	Lowspecies	1	0	0	1	2147	0	0	0	0	0	0	0	0	2919.19	Northern Conservation Zone
24.525	-19.075	3	0	2148	0	0	Lowbio	Lowspecies	1	0	0	1	2148	0	0	0	0	0	0	0	0	2920.05	Northern Conservation Zone
24.525	-19.025	3	0	2149	0	0	Lowbio	Lowspecies	1	0	0	1	2149	0	0	0	0	0	0	0	0	2920.92	Northern Conservation Zone
24.525	-18.975	3	0	2150	0	1	Lowbio	Lowspecies	1	0	0	1	2150	0.671094	1	Lowbio	Lowspecies	1	0	0	1	2921.78	Northern Conservation Zone
24.525	-18.925	3	0	2151	0	1	Lowbio	Lowspecies	1	0	0	1	2151	0.052903	1	Lowbio	Lowspecies	1	0	0	1	2922.64	Northern Conservation Zone
24.525	-18.875	3	0	2152	0	0	Lowbio	Lowspecies	1	0	0	1	2152	2.97336	1	Lowbio	Lowspecies	1	0	0	1	2923.5	Northern Conservation Zone
24.525	-18.825	3	0	2153	0.941971	1	Lowbio	Lowspecies	1	0	0	1	2153	5.03321	1	Lowbio	Lowspecies	1	0	0	1	2924.36	Northern Conservation Zone
24.525	-18.775	3	0	2154	0.040656	0	Lowbio	Lowspecies	1	0	0	1	2154	0	0	Lowbio	Lowspecies	1	0	0	1	2925.21	Northern Conservation Zone
24.525	-18.725	3	0	2155	1.31608	1	Lowbio	Lowspecies	1	0	0	1	2155	16.7128	2	Mediumbio	Lowspecies	0	1	0	1	2926.06	Northern Conservation Zone
24.525	-18.675	3	0	2156	0.703709	1	Lowbio	Lowspecies	1	0	0	1	2156	11.1443	1	Mediumbio	Lowspecies	0	1	0	1	2926.91	Northern Conservation Zone
24.525	-18.625	3	0	2157	0	0	Lowbio	Lowspecies	1	0	0	1	2157	16.9591	2	Mediumbio	Lowspecies	0	1	0	1	2927.76	Northern Conservation Zone
24.525	-18.575	3	0	2158	0	0	Lowbio	Lowspecies	1	0	0	1	2158	3.47778	1	Lowbio	Lowspecies	1	0	0	1	2928.6	Northern Conservation Zone
24.525	-18.525	3	0	2159	0.250862	2	Lowbio	Lowspecies	1	0	0	1	2159	15.5104	2	Mediumbio	Lowspecies	0	1	0	1	2929.45	Northern Conservation Zone
24.525	-18.475	3	0	2160	0	1	Lowbio	Lowspecies	1	0	0	1	2160	0.991118	1	Lowbio	Lowspecies	1	0	0	1	2930.29	Northern Conservation Zone
24.525	-18.425	3	0	2161	0	1	Lowbio	Lowspecies	1	0	0	1	2161	0	0	Lowbio	Lowspecies	1	0	0	1	2931.13	Northern Conservation Zone
24.525	-18.375	3	0	2162	0.490268	2	Lowbio	Lowspecies	1	0	0	1	2162	0	0	Lowbio	Lowspecies	1	0	0	1	2931.96	Northern Conservation Zone
24.525	-18.325	3	0	2163	0	1	Lowbio	Lowspecies	1	0	0	1	2163	0.146363	1	Lowbio	Lowspecies	1	0	0	1	2932.8	Northern Conservation Zone
24.525	-18.275	3	0	2164	0.500347	1	Lowbio	Lowspecies	1	0	0	1	2164	4.37369	1	Lowbio	Lowspecies	1	0	0	1	2933.63	Northern Conservation Zone
24.525	-18.225	3	0	2165	0	1	Lowbio	Lowspecies	1	0	0	1	2165	2.45061	2	Lowbio	Lowspecies	1	0	0	1	2934.46	Northern Conservation Zone
24.525	-18.175	3	0	2166	0	1	Lowbio	Lowspecies	1	0	0	1	2166	4.93353	2	Lowbio	Lowspecies	1	0	0	1	2935.29	Northern Conservation Zone
24.525	-18.125	3	0	2167	0	1	Lowbio	Lowspecies	1	0	0	1	2167	1.43057	2	Lowbio	Lowspecies	1	0	0	1	2936.11	Northern Conservation Zone
24.525	-18.075	3	0	2168	0	1	Lowbio	Lowspecies	1	0	0	1	2168	0	0	Lowbio	Lowspecies	1	0	0	1	2936.93	Northern Conservation Zone
24.575	-19.225	3	0	2176	0	0	Lowbio	Lowspecies	1	0	0	1	2176	0	0	Lowbio	Lowspecies	1	0	0	1	2917.73	Northern Conservation Zone
24.575	-19.175	3	0	2177	0	0	Lowbio	Lowspecies	1	0	0	1	2177	0	0	0	0	0	0	0	0	2918.6	Northern Conservation Zone
24.575	-19.125	3	0	2178	0	0	Lowbio	Lowspecies	1	0	0	1	2178	0	0	Lowbio	Lowspecies	1	0	0	1	2919.47	Northern Conservation Zone
24.575	-19.075	3	0	2179	0	0	Lowbio	Lowspecies	1	0	0	1	2179	0	0	0	0	0	0	0	0	2920.34	Northern Conservation Zone
24.575	-19.025	3	0	2180	0	0	Lowbio	Lowspecies	1	0	0	1	2180	0.061167	1	Lowbio	Lowspecies	1	0	0	1	2921.2	Northern Conservation Zone
24.575	-18.975	3	0	2181	0	0	Lowbio	Lowspecies	1	0	0	1	2181	0	0	Lowbio	Lowspecies	1	0	0	1	2922.07	Northern Conservation Zone
24.575	-18.925	3	0	2182	0	1	Lowbio	Lowspecies	1	0	0	1	2182	0	0	Lowbio	Lowspecies	1	0	0	1	2922.93	Northern Conservation Zone
24.575	-18.875	3	0	2183	0	0	Lowbio	Lowspecies	1	0	0	1	2183	5.66962	2	Lowbio	Lowspecies	1	0	0	1	2923.78	Northern Conservation Zone
24.575	-18.825	3	0	2184	0.678643	1	Lowbio	Lowspecies	1	0	0	1	2184	4.58117	2	Lowbio	Lowspecies	1	0	0	1	2924.64	Northern Conservation Zone
24.575	-18.775	3	0	2185	0	0	Lowbio	Lowspecies	1	0	0	1	2185	0.169925	1	Lowbio	Lowspecies	1	0	0	1	2925.49	Northern Conservation Zone
24.575	-18.725	3	0	2186	1.52087	0	Lowbio	Lowspecies	1	0	0	1	2186	14.2632	1	Mediumbio	Lowspecies	0	1	0	1	2926.35	Northern Conservation Zone
24.575	-18.675	3	0	2187	0	0	Lowbio	Lowspecies	1	0	0	1	2187	11.0115	1	Mediumbio	Lowspecies	0	1	0	1	2927.2	Northern Conservation Zone
24.575	-18.625	3	0	2188	0.192692	1	Lowbio	Lowspecies	1	0	0	1	2188	16.2704	1	Mediumbio	Lowspecies	0	1	0	1	2928.05	Northern Conservation Zone
24.575	-18.575	3	0	2189	0.678601	1	Lowbio	Lowspecies	1	0	0	1	2189	4.76042	1	Lowbio	Lowspecies	1	0	0	1	2928.89	Northern Conservation Zone
24.575	-18.525	3	0	2190	3.73726	1	Lowbio	Lowspecies	1	0	0	1	2190	1.71857	1	Lowbio	Lowspecies	1	0	0	1	2929.73	Northern Conservation Zone
24.575	-18.475	3	0	2191	0	0	Lowbio	Lowspecies	1	0	0	1	2191	0.036812	1	Lowbio	Lowspecies	1	0	0	1	2930.57	Northern Conservation Zone
24.575	-18.425	3	0	2192	0.915282	2	Lowbio	Lowspecies	1	0	0	1	2192	0.317361	1	Lowbio	Lowspecies	1	0	0	1	2931.41	Northern Conservation Zone
24.575	-18.375	3	0	2193	0	1	Lowbio	Lowspecies	1	0	0	1	2193	0	0	Lowbio	Lowspecies	1	0	0	1	2932.25	Northern Conservation Zone
24.575	-18.325	3	0	2194	0	1	Lowbio	Lowspecies	1	0	0	1	2194	9.79363	1	Mediumbio	Lowspecies	0	1	0	1	2933.09	Northern Conservation Zone
24.575	-18.275	3	0	2195	0	1	Lowbio	Lowspecies	1	0	0	1	2195	15.8162	1	Mediumbio	Lowspecies	0	1	0	1	2933.92	Northern Conservation Zone
24.575	-18.225	3	0	2196	0	1	Lowbio	Lowspecies	1	0	0	1	2196	12.0298	1	Mediumbio	Lowspecies	0	1	0	1	2934.75	Northern Conservation Zone
24.575	-18.175	3	0	2197	1.42224	2	Lowbio	Lowspecies	1	0	0	1	2197	27.7422	2	Highbio	Lowspecies	0	0	2	2	2935.57	Northern Conservation Zone
24.575	-18.075	3	0	2199	0.040487	1	Lowbio	Lowspecies	1	0	0	1	2199	0	0	Lowbio	Lowspecies	1	0	0	1	2937.22	Northern Conservation Zone
24.625	-19.225	3	0	2207	0	0	Lowbio	Lowspecies	1	0	0	1	2207	0	0	0	0	0	0	0	0	2918.01	Northern Conservation Zone
24.625	-19.175	3	0	2208	0	0	Lowbio	Lowspecies	1	0	0	1	2208	0	0	0	0	0	0	0	0	2918.89	Northern Conservation Zone
24.625	-19.125	3	0	2209	0	0	Lowbio	Lowspecies	1	0	0	1	2209	0	0	0	0	0	0	0	0	2919.76	Northern Conservation Zone
24.625	-19.075	3	0	2210	0	0	Lowbio	Lowspecies	1	0	0	1	2210	0	0	0	0	0	0	0	0	2920.62	Northern Conservation Zone
24.625	-19.025	3	0	2211	0	0	Lowbio	Lowspecies	1	0	0	1	2211	0	0	0	0	0	0	0	0	2921.49	Northern Conservation Zone
24.625	-18.625	3	0	2212	0	0	Lowbio	Lowspecies	1	0	0	1	2212	0	0	Lowbio	Lowspecies	1	0	0	1	2928.34	Northern Conservation Zone
24.625	-18.575	3	0	2213	0	0	Lowbio	Lowspecies	1	0	0	1	2213	7.28372	1	Mediumbio	Lowspecies	0	1	0	1	2929.18	Northern Conservation Zone
24.625	-18.525	3	0	2214	3.82619	1	Lowbio	Lowspecies	1	0	0	1	2214	1.64794	3	Lowbio	MediumSpecies	1	0	0	1	2930.03	Northern Conservation Zone
24.625	-18.425	3	0	2216	1.42448	1	Lowbio	Lowspecies	1	0	0	1	2216	11.6592	1	Mediumbio	Lowspecies	0	1	0	1	2931.7	Northern Conservation Zone
24.625	-18.375	3	0	2217	0	1	Lowbio	Lowspecies	1	0	0	1	2217	1.58208	1	Lowbio	Lowspecies	1	0	0	1	2932.54	Northern Conservation Zone
24.625	-18.325	3	0	2218	0	1	Lowbio	Lowspecies	1	0	0	1	2218	17.6957	1	Mediumbio	Lowspecies	0	1	0	1	2933.38	Northern Conservation Zone
24.625	-18.225	3	0	2220	0.400286	2	Lowbio	Lowspecies	1	0	0	1	2220	21.5714	1	Highbio	Lowspecies	0	0	2	2	2935.04	Northern Conservation Zone
24.625	-18.075	3	0	2223	0.059557	2	Lowbio	Lowspecies	1	0	0	1	2223	6.90488	6	Mediumbio	Highspecies	0	3	0	3	2937.52	Northern Conservation Zone
24.625	-18.025	3	0	2224	0	1	Lowbio	Lowspecies	1	0	0	1	2224	0	0	Lowbio	Lowspecies	1	0	0	1	2938.34	Northern Conservation Zone
24.675	-19.225	3	0	2231	0	0	Lowbio	Lowspecies	1	0	0	1	2231	0	0	Lowbio	Lowspecies	1	0	0	1	2918.31	Northern Conservation Zone
24.675	-19.175	3	0	2232	0	0	Lowbio	Lowspecies	1	0	0	1	2232	0	0	0	0	0	0	0	0	2919.18	Northern Conservation Zone
24.675	-19.125	3	0	2233	0	0	Lowbio	Lowspecies	1	0	0	1	2233	0	0	Lowbio	Lowspecies	1	0	0	1	2920.05	Northern Conservation Zone
24.675	-19.075	3	0	2234	0	0	Lowbio	Lowspecies	1	0	0	1	2234	0	0	0	0	0	0	0	0	2920.92	Northern Conservation Zone
24.675	-19.025	3	0	2235	0	0	Lowbio	Lowspecies	1	0	0	1	2235	0	0	Lowbio	Lowspecies	1	0	0	1	2921.78	Northern Conservation Zone
24.675	-18.625	3	0	2236	0	0	Lowbio	Lowspecies	1	0	0	1	2236	8.57691	2	Mediumbio	Lowspecies	0	1	0	1	2928.63	Northern Conservation Zone
24.675	-18.575	3	0	2237	0	0	Lowbio	Lowspecies	1	0	0	1	2237	0.256214	1	Lowbio	Lowspecies	1	0	0	1	2929.48	Northern Conservation Zone
24.675	-18.525	3	0	2238	0	0	Lowbio	Lowspecies	1	0	0	1	2238	0.648037	1	Lowbio	Lowspecies	1	0	0	1	2930.32	Northern Conservation Zone
24.675	-18.475	3	0	2239	0	0	Lowbio	Lowspecies	1	0	0	1	2239	0.792632	1	Lowbio	Lowspecies	1	0	0	1	2931.16	Northern Conservation Zone
24.675	-18.425	3	0	2240	0.214486	1	Lowbio	Lowspecies	1	0	0	1	2240	3.09856	1	Lowbio	Lowspecies	1	0	0	1	2932	Northern Conservation Zone
24.675	-18.375	3	0	2241	0	0	Lowbio	Lowspecies	1	0	0	1	2241	0.256214	1	Lowbio	Lowspecies	1	0	0	1	2932.84	Northern Conservation Zone
24.675	-18.325	3	0	2242	0	1	Lowbio	Lowspecies	1	0	0	1	2242	8.45507	1	Mediumbio	Lowspecies	0	1	0	1	2933.67	Northern Conservation Zone
24.675	-18.275	3	0	2243	0	1	Lowbio	Lowspecies	1	0	0	1	2243	3.36299	3	Lowbio	MediumSpecies	1	0	0	1	2934.51	Northern Conservation Zone
24.675	-18.225	3	0	2244	0	1	Lowbio	Lowspecies	1	0	0	1	2244	13.9294	2	Mediumbio	Lowspecies	0	1	0	1	2935.34	Northern Conservation Zone
24.675	-18.175	3	0	2245	4.05446	3	Lowbio	MediumSpecies	1	0	0	1	2245	12.8188	1	Mediumbio	Lowspecies	0	1	0	1	2936.16	Northern Conservation Zone
24.725	-18.375	3	0	2252	0.023044	1	Lowbio	Lowspecies	1	0	0	1	2252	3.18008	5	Lowbio	MediumSpecies	1	0	0	1	2933.14	Northern Conservation Zone
24.725	-18.325	3	0	2253	0	0	Lowbio	Lowspecies	1	0	0	1	2253	0	0	Lowbio	Lowspecies	1	0	0	1	2933.97	Northern Conservation Zone
24.725	-18.275	3	0	2254	0.817708	1	Lowbio	Lowspecies	1	0	0	1	2254	5.31312	1	Lowbio	Lowspecies	1	0	0	1	2934.81	Northern Conservation Zone
24.725	-18.225	3	0	2255	0	1	Lowbio	Lowspecies	1	0	0	1	2255	1.65747	4	Lowbio	MediumSpecies	1	0	0	1	2935.64	Northern Conservation Zone
24.725	-17.925	3	0	2258	1.16677	2	Lowbio	Lowspecies	1	0	0	1	2258	15.9518	7	Mediumbio	Highspecies	0	3	0	3	2940.57	Northern Conservation Zone
24.775	-18.375	3	0	2263	0	0	Lowbio	Lowspecies	1	0	0	1	2263	7.91907	1	Mediumbio	Lowspecies	0	1	0	1	2933.44	Northern Conservation Zone
24.775	-18.325	3	0	2264	0.0459645	1	Lowbio	Lowspecies	1	0	0	1	2264	0	0	Lowbio	Lowspecies	1	0	0	1	2934.28	Northern Conservation Zone
24.775	-18.275	3	0	2265	0	0	Lowbio	Lowspecies	1	0	0	1	2265	0	0	Lowbio	Lowspecies	1	0	0	1	2935.11	Northern Conservation Zone
24.775	-18.225	3	0	2266	0	0	Lowbio	Lowspecies	1	0	0	1	2266	8.31782	1	Mediumbio	Lowspecies	0	1	0	1	2935.94	Northern Conservation Zone
24.775	-18.175	3	0	2267	14.4103	1	Mediumbio	Lowspecies	0	1	0	1	2267	13.3798	1	Mediumbio	Lowspecies	0	1	0	1	2936.77	Northern Conservation Zone
24.775	-18.125	3	0	2268	0.169239	0	Lowbio	Lowspecies	1	0	0	1	2268	21.1668	1	Highbio	Lowspecies	0	0	2	2	2937.6	Northern Conservation Zone
24.825	-18.375	3	0	2273	3.84517	1	Lowbio	Lowspecies	1	0	0	1	2273	5.78492	1	Lowbio	Lowspecies	1	0	0	1	2933.75	Northern Conservation Zone
24.825	-18.325	3	0	2274	0	0	Lowbio	Lowspecies	1	0	0	1	2274	2.08572	1	Lowbio	Lowspecies	1	0	0	1	2934.59	Northern Conservation Zone
24.825	-18.225	3	0	2276	2.8328	1	Lowbio	Lowspecies	1	0	0	1	2276	1.44987	1	Lowbio	Lowspecies	1	0	0	1	2936.25	Northern Conservation Zone
24.825	-18.175	3	0	2277	0	0	Lowbio	Lowspecies	1	0	0	1	2277	2.98185	1	Lowbio	Lowspecies	1	0	0	1	2937.08	Northern Conservation Zone
24.825	-18.125	3	0	2278	6.43993	1	Mediumbio	Lowspecies	0	1	0	1	2278	17.6673	2	Mediumbio	Lowspecies	0	1	0	1	2937.91	Northern Conservation Zone
24.875	-18.375	3	0	2282	5.81953	2	Lowbio	Lowspecies	1	0	0	1	2282	10.95	1	Mediumbio	Lowspecies	0	1	0	1	2934.06	Northern Conservation Zone
24.875	-18.325	3	0	2283	7.74084	1	Mediumbio	Lowspecies	0	1	0	1	2283	0.429829	2	Lowbio	Lowspecies	1	0	0	1	2934.9	Northern Conservation Zone
24.875	-18.275	3	0	2284	0	0	Lowbio	Lowspecies	1	0	0	1	2284	7.45542	3	Mediumbio	MediumSpecies	0	2	0	2	2935.73	Northern Conservation Zone
24.875	-18.225	3	0	2285	0	0	Lowbio	Lowspecies	1	0	0	1	2285	23.2114	1	Highbio	Lowspecies	0	0	2	2	2936.56	Northern Conservation Zone
24.875	-18.175	3	0	2286	0	0	Lowbio	Lowspecies	1	0	0	1	2286	2.65033	3	Lowbio	MediumSpecies	1	0	0	1	2937.39	Northern Conservation Zone
24.875	-18.125	3	0	2287	0	0	Lowbio	Lowspecies	1	0	0	1	2287	8.53249	1	Mediumbio	Lowspecies	0	1	0	1	2938.22	Northern Conservation Zone
24.925	-18.325	3	0	2292	0.645096	2	Lowbio	Lowspecies	1	0	0	1	2292	2.26828	2	Lowbio	Lowspecies	1	0	0	1	2935.21	Northern Conservation Zone
24.925	-18.225	3	0	2294	0.39783	1	Lowbio	Lowspecies	1	0	0	1	2294	2.95352	1	Lowbio	Lowspecies	1	0	0	1	2936.88	Northern Conservation Zone
24.925	-18.175	3	0	2295	3.84301	1	Lowbio	Lowspecies	1	0	0	1	2295	5.84329	2	Lowbio	Lowspecies	1	0	0	1	2937.71	Northern Conservation Zone
24.925	-18.125	3	0	2296	0	0	Lowbio	Lowspecies	1	0	0	1	2296	0.227393	2	Lowbio	Lowspecies	1	0	0	1	2938.54	Northern Conservation Zone
24.975	-18.325	3	0	2300	0.231747	1	Lowbio	Lowspecies	1	0	0	1	2300	2.87429	3	Lowbio	MediumSpecies	1	0	0	1	2935.53	Northern Conservation Zone
24.975	-18.275	3	0	2301	7.79078	1	Mediumbio	Lowspecies	0	1	0	1	2301	3.64893	1	Lowbio	Lowspecies	1	0	0	1	2936.37	Northern Conservation Zone
24.975	-18.225	3	0	2302	7.86057	1	Mediumbio	Lowspecies	0	1	0	1	2302	14.5789	2	Mediumbio	Lowspecies	0	1	0	1	2937.2	Northern Conservation Zone
24.975	-18.175	3	0	2303	0	0	Lowbio	Lowspecies	1	0	0	1	2303	17.4105	1	Mediumbio	Lowspecies	0	1	0	1	2938.03	Northern Conservation Zone
24.975	-18.125	3	0	2304	0	0	Lowbio	Lowspecies	1	0	0	1	2304	2.87413	2	Lowbio	Lowspecies	1	0	0	1	2938.86	Northern Conservation Zone
25.025	-18.325	3	0	2308	0.0409018	1	Lowbio	Lowspecies	1	0	0	1	2308	0.046113	1	Lowbio	Lowspecies	1	0	0	1	2935.86	Northern Conservation Zone
25.025	-18.225	3	0	2310	0.745216	2	Lowbio	Lowspecies	1	0	0	1	2310	1.62939	1	Lowbio	Lowspecies	1	0	0	1	2937.53	Northern Conservation Zone
25.025	-18.175	3	0	2311	2.57846	3	Lowbio	MediumSpecies	1	0	0	1	2311	0.952087	2	Lowbio	Lowspecies	1	0	0	1	2938.36	Northern Conservation Zone
25.025	-18.125	3	0	2312	0	0	Lowbio	Lowspecies	1	0	0	1	2312	6.34065	2	Lowbio	Lowspecies	1	0	0	1	2939.18	Northern Conservation Zone
25.075	-18.375	3	0	2316	0.813014	2	Lowbio	Lowspecies	1	0	0	1	2316	0.161655	0	Lowbio	Lowspecies	1	0	0	1	2935.35	Northern Conservation Zone
25.075	-18.325	3	0	2317	0.005428	1	Lowbio	Lowspecies	1	0	0	1	2317	0.026943	0	Lowbio	Lowspecies	1	0	0	1	2936.19	Northern Conservation Zone
25.075	-18.275	3	0	2318	0.781103	1	Lowbio	Lowspecies	1	0	0	1	2318	7.98609	2	Mediumbio	Lowspecies	0	1	0	1	2937.02	Northern Conservation Zone
25.075	-18.225	3	0	2319	0	0	Lowbio	Lowspecies	1	0	0	1	2319	0.071906	1	Lowbio	Lowspecies	1	0	0	1	2937.86	Northern Conservation Zone
25.075	-18.175	3	0	2320	1.81458	1	Lowbio	Lowspecies	1	0	0	1	2320	1.83888	1	Lowbio	Lowspecies	1	0	0	1	2938.69	Northern Conservation Zone
25.075	-18.125	3	0	2321	0.406507	1	Lowbio	Lowspecies	1	0	0	1	2321	7.19189	3	Mediumbio	MediumSpecies	0	2	0	2	2939.51	Northern Conservation Zone
25.125	-18.375	3	0	2325	0	0	Lowbio	Lowspecies	1	0	0	1	2325	0.73612	1	Lowbio	Lowspecies	1	0	0	1	2935.68	Northern Conservation Zone
25.125	-18.325	3	0	2326	0	0	Lowbio	Lowspecies	1	0	0	1	2326	0	0	Lowbio	Lowspecies	1	0	0	1	2936.52	Northern Conservation Zone
25.325	-18.575	3	0	2365	0	0	Lowbio	Lowspecies	1	0	0	1	2365	0.051853	1	Lowbio	Lowspecies	1	0	0	1	2933.68	Northern Conservation Zone
25.325	-18.525	3	0	2366	0.708011	2	Lowbio	Lowspecies	1	0	0	1	2366	3.37863	3	Lowbio	MediumSpecies	1	0	0	1	2934.53	Northern Conservation Zone
25.375	-18.575	3	0	2375	0	0	Lowbio	Lowspecies	1	0	0	1	2375	5.31422	4	Lowbio	MediumSpecies	1	0	0	1	2934.03	Northern Conservation Zone
25.375	-18.525	3	0	2376	13.5127	1	Mediumbio	Lowspecies	0	1	0	1	2376	1.77235	2	Lowbio	Lowspecies	1	0	0	1	2934.88	Northern Conservation Zone
25.425	-18.975	3	0	2384	0.007343	2	Lowbio	Lowspecies	1	0	0	1	2384	1.72052	2	Lowbio	Lowspecies	1	0	0	1	2927.52	Northern Conservation Zone
25.425	-18.925	3	0	2385	0.223658	3	Lowbio	MediumSpecies	1	0	0	1	2385	0.155522	1	Lowbio	Lowspecies	1	0	0	1	2928.39	Northern Conservation Zone
25.425	-18.875	3	0	2386	0	1	Lowbio	Lowspecies	1	0	0	1	2386	15.8882	2	Mediumbio	Lowspecies	0	1	0	1	2929.25	Northern Conservation Zone
25.425	-18.825	3	0	2387	0	1	Lowbio	Lowspecies	1	0	0	1	2387	5.40228	1	Lowbio	Lowspecies	1	0	0	1	2930.11	Northern Conservation Zone
25.425	-18.775	3	0	2388	0	1	Lowbio	Lowspecies	1	0	0	1	2388	2.81238	1	Lowbio	Lowspecies	1	0	0	1	2930.97	Northern Conservation Zone
25.425	-18.725	3	0	2389	0	1	Lowbio	Lowspecies	1	0	0	1	2389	0	0	Lowbio	Lowspecies	1	0	0	1	2931.83	Northern Conservation Zone
25.425	-18.675	3	0	2390	0	1	Lowbio	Lowspecies	1	0	0	1	2390	0.511829	2	Lowbio	Lowspecies	1	0	0	1	2932.68	Northern Conservation Zone
25.425	-18.625	3	0	2391	0	0	Lowbio	Lowspecies	1	0	0	1	2391	0.361204	4	Lowbio	MediumSpecies	1	0	0	1	2933.54	Northern Conservation Zone
25.425	-18.575	3	0	2392	0	0	Lowbio	Lowspecies	1	0	0	1	2392	1.16283	3	Lowbio	MediumSpecies	1	0	0	1	2934.39	Northern Conservation Zone
25.425	-18.525	3	0	2393	12.8333	1	Mediumbio	Lowspecies	0	1	0	1	2393	1.50516	2	Lowbio	Lowspecies	1	0	0	1	2935.23	Northern Conservation Zone
25.425	-18.475	3	0	2394	0	0	Lowbio	Lowspecies	1	0	0	1	2394	0.026264	2	Lowbio	Lowspecies	1	0	0	1	2936.08	Northern Conservation Zone
25.475	-18.975	3	0	2401	0.008383	2	Lowbio	Lowspecies	1	0	0	1	2401	1.96165	2	Lowbio	Lowspecies	1	0	0	1	2927.88	Northern Conservation Zone
25.475	-18.925	3	0	2402	0	1	Lowbio	Lowspecies	1	0	0	1	2402	0.549118	1	Lowbio	Lowspecies	1	0	0	1	2928.75	Northern Conservation Zone
25.475	-18.875	3	0	2403	0	1	Lowbio	Lowspecies	1	0	0	1	2403	8.25034	5	Mediumbio	MediumSpecies	0	2	0	2	2929.61	Northern Conservation Zone
25.475	-18.825	3	0	2404	0.573379	3	Lowbio	MediumSpecies	1	0	0	1	2404	3.97661	4	Lowbio	MediumSpecies	1	0	0	1	2930.47	Northern Conservation Zone
25.475	-18.775	3	0	2405	5.24148	3	Lowbio	MediumSpecies	1	0	0	1	2405	0	0	Lowbio	Lowspecies	1	0	0	1	2931.33	Northern Conservation Zone
25.475	-18.725	3	0	2406	0	1	Lowbio	Lowspecies	1	0	0	1	2406	9.28167	2	Mediumbio	Lowspecies	0	1	0	1	2932.19	Northern Conservation Zone
25.475	-18.675	3	0	2407	0	0	Lowbio	Lowspecies	1	0	0	1	2407	0	0	Lowbio	Lowspecies	1	0	0	1	2933.04	Northern Conservation Zone
25.475	-18.625	3	0	2408	0	0	Lowbio	Lowspecies	1	0	0	1	2408	0.219334	2	Lowbio	Lowspecies	1	0	0	1	2933.9	Northern Conservation Zone
25.475	-18.575	3	0	2409	0.0110013	1	Lowbio	Lowspecies	1	0	0	1	2409	0	0	Lowbio	Lowspecies	1	0	0	1	2934.75	Northern Conservation Zone
25.475	-18.525	3	0	2410	16.7586	1	Mediumbio	Lowspecies	0	1	0	1	2410	0.310513	1	Lowbio	Lowspecies	1	0	0	1	2935.59	Northern Conservation Zone
25.475	-18.475	3	0	2411	3.86338	1	Lowbio	Lowspecies	1	0	0	1	2411	1.03705	1	Lowbio	Lowspecies	1	0	0	1	2936.44	Northern Conservation Zone
25.475	-18.425	3	0	2412	1.82211	3	Lowbio	MediumSpecies	1	0	0	1	2412	6.50259	7	Mediumbio	Highspecies	0	3	0	3	2937.28	Northern Conservation Zone
25.475	-18.375	3	0	2413	3.76664	1	Lowbio	Lowspecies	1	0	0	1	2413	12.537	2	Mediumbio	Lowspecies	0	1	0	1	2938.13	Northern Conservation Zone
25.525	-18.975	3	0	2416	0	1	Lowbio	Lowspecies	1	0	0	1	2416	0.26619	2	Lowbio	Lowspecies	1	0	0	1	2928.24	Northern Conservation Zone
25.525	-18.925	3	0	2417	0.075176	2	Lowbio	Lowspecies	1	0	0	1	2417	0	0	Lowbio	Lowspecies	1	0	0	1	2929.11	Northern Conservation Zone
25.525	-18.875	3	0	2418	0.217198	1	Lowbio	Lowspecies	1	0	0	1	2418	2.95964	3	Lowbio	MediumSpecies	1	0	0	1	2929.97	Northern Conservation Zone
25.525	-18.825	3	0	2419	0.021986	1	Lowbio	Lowspecies	1	0	0	1	2419	0	0	Lowbio	Lowspecies	1	0	0	1	2930.83	Northern Conservation Zone
25.525	-18.775	3	0	2420	0	0	Lowbio	Lowspecies	1	0	0	1	2420	0	0	Lowbio	Lowspecies	1	0	0	1	2931.69	Northern Conservation Zone
25.525	-18.425	3	0	2427	0.304088	1	Lowbio	Lowspecies	1	0	0	1	2427	7.21661	5	Mediumbio	MediumSpecies	0	2	0	2	2937.65	Northern Conservation Zone
25.575	-18.975	3	0	2428	0	1	Lowbio	Lowspecies	1	0	0	1	2428	0.664981	1	Lowbio	Lowspecies	1	0	0	1	2928.61	Northern Conservation Zone
25.575	-18.925	3	0	2429	0	1	Lowbio	Lowspecies	1	0	0	1	2429	0.548721	1	Lowbio	Lowspecies	1	0	0	1	2929.47	Northern Conservation Zone
25.575	-18.875	3	0	2430	0.179856	2	Lowbio	Lowspecies	1	0	0	1	2430	0.345887	1	Lowbio	Lowspecies	1	0	0	1	2930.34	Northern Conservation Zone
25.575	-18.825	3	0	2431	0.284462	3	Lowbio	MediumSpecies	1	0	0	1	2431	4.77159	3	Lowbio	MediumSpecies	1	0	0	1	2931.2	Northern Conservation Zone
25.575	-18.775	3	0	2432	0	0	Lowbio	Lowspecies	1	0	0	1	2432	0	0	Lowbio	Lowspecies	1	0	0	1	2932.06	Northern Conservation Zone
25.625	-19.075	3	0	2440	0	1	Lowbio	Lowspecies	1	0	0	1	2440	0	0	Lowbio	Lowspecies	1	0	0	1	2927.24	Northern Conservation Zone
25.625	-19.025	3	0	2441	0	1	Lowbio	Lowspecies	1	0	0	1	2441	0	0	Lowbio	Lowspecies	1	0	0	1	2928.11	Northern Conservation Zone
25.625	-18.975	3	0	2442	0.138785	2	Lowbio	Lowspecies	1	0	0	1	2442	0.130631	1	Lowbio	Lowspecies	1	0	0	1	2928.98	Northern Conservation Zone
25.625	-18.925	3	0	2443	0	1	Lowbio	Lowspecies	1	0	0	1	2443	0	0	Lowbio	Lowspecies	1	0	0	1	2929.84	Northern Conservation Zone
25.625	-18.875	3	0	2444	0	1	Lowbio	Lowspecies	1	0	0	1	2444	4.39588	1	Lowbio	Lowspecies	1	0	0	1	2930.71	Northern Conservation Zone
25.625	-18.825	3	0	2445	0	1	Lowbio	Lowspecies	1	0	0	1	2445	7.9187	2	Mediumbio	Lowspecies	0	1	0	1	2931.57	Northern Conservation Zone
25.625	-18.775	3	0	2446	0	1	Lowbio	Lowspecies	1	0	0	1	2446	2.32994	3	Lowbio	MediumSpecies	1	0	0	1	2932.43	Northern Conservation Zone
25.675	-19.075	3	0	2453	0	1	Lowbio	Lowspecies	1	0	0	1	2453	1.09567	2	Lowbio	Lowspecies	1	0	0	1	2927.61	Northern Conservation Zone
25.675	-19.025	3	0	2454	0	1	Lowbio	Lowspecies	1	0	0	1	2454	0	0	Lowbio	Lowspecies	1	0	0	1	2928.48	Northern Conservation Zone
25.675	-18.975	3	0	2455	0	1	Lowbio	Lowspecies	1	0	0	1	2455	0.557294	2	Lowbio	Lowspecies	1	0	0	1	2929.35	Northern Conservation Zone
25.675	-18.925	3	0	2456	0	1	Lowbio	Lowspecies	1	0	0	1	2456	0.051417	1	Lowbio	Lowspecies	1	0	0	1	2930.22	Northern Conservation Zone
25.675	-18.875	3	0	2457	0	1	Lowbio	Lowspecies	1	0	0	1	2457	20.2132	2	Highbio	Lowspecies	0	0	2	2	2931.08	Northern Conservation Zone
25.675	-18.825	3	0	2458	5.03399	3	Lowbio	MediumSpecies	1	0	0	1	2458	8.28716	2	Mediumbio	Lowspecies	0	1	0	1	2931.95	Northern Conservation Zone
25.675	-18.775	3	0	2459	2.58043	2	Lowbio	Lowspecies	1	0	0	1	2459	12.8977	1	Mediumbio	Lowspecies	0	1	0	1	2932.81	Northern Conservation Zone
25.725	-19.225	3	0	2465	0	0	Lowbio	Lowspecies	1	0	0	1	2465	0	0	Lowbio	Lowspecies	1	0	0	1	2925.36	Northern Conservation Zone
25.725	-19.175	3	0	2466	0	1	Lowbio	Lowspecies	1	0	0	1	2466	0.798339	1	Lowbio	Lowspecies	1	0	0	1	2926.24	Northern Conservation Zone
25.725	-19.125	3	0	2467	1.35014	2	Lowbio	Lowspecies	1	0	0	1	2467	0.042305	1	Lowbio	Lowspecies	1	0	0	1	2927.11	Northern Conservation Zone
25.725	-19.075	3	0	2468	0.658319	1	Lowbio	Lowspecies	1	0	0	1	2468	0	0	Lowbio	Lowspecies	1	0	0	1	2927.99	Northern Conservation Zone
25.725	-19.025	3	0	2469	0	0	Lowbio	Lowspecies	1	0	0	1	2469	0.474817	1	Lowbio	Lowspecies	1	0	0	1	2928.86	Northern Conservation Zone
25.725	-18.975	3	0	2470	0	1	Lowbio	Lowspecies	1	0	0	1	2470	0	0	Lowbio	Lowspecies	1	0	0	1	2929.73	Northern Conservation Zone
25.725	-18.925	3	0	2471	0	1	Lowbio	Lowspecies	1	0	0	1	2471	1.64374	1	Lowbio	Lowspecies	1	0	0	1	2930.6	Northern Conservation Zone
25.725	-18.875	3	0	2472	0	1	Lowbio	Lowspecies	1	0	0	1	2472	5.40478	2	Lowbio	Lowspecies	1	0	0	1	2931.46	Northern Conservation Zone
25.725	-18.825	3	0	2473	0.0451582	1	Lowbio	Lowspecies	1	0	0	1	2473	8.32017	3	Mediumbio	MediumSpecies	0	2	0	2	2932.32	Northern Conservation Zone
25.775	-19.225	3	0	2479	0	0	Lowbio	Lowspecies	1	0	0	1	2479	0	0	Lowbio	Lowspecies	1	0	0	1	2925.74	Northern Conservation Zone
25.775	-19.175	3	0	2480	0	1	Lowbio	Lowspecies	1	0	0	1	2480	3.7623	1	Lowbio	Lowspecies	1	0	0	1	2926.62	Northern Conservation Zone
25.775	-19.125	3	0	2481	0	1	Lowbio	Lowspecies	1	0	0	1	2481	0	0	Lowbio	Lowspecies	1	0	0	1	2927.49	Northern Conservation Zone
25.775	-19.075	3	0	2482	1.54205	1	Lowbio	Lowspecies	1	0	0	1	2482	0.839356	1	Lowbio	Lowspecies	1	0	0	1	2928.37	Northern Conservation Zone
25.775	-19.025	3	0	2483	0.0073675	1	Lowbio	Lowspecies	1	0	0	1	2483	0.825759	2	Lowbio	Lowspecies	1	0	0	1	2929.24	Northern Conservation Zone
25.775	-18.975	3	0	2484	0.0990255	1	Lowbio	Lowspecies	1	0	0	1	2484	0	0	Lowbio	Lowspecies	1	0	0	1	2930.11	Northern Conservation Zone
25.775	-18.925	3	0	2485	0	0	Lowbio	Lowspecies	1	0	0	1	2485	2.55436	2	Lowbio	Lowspecies	1	0	0	1	2930.98	Northern Conservation Zone
25.775	-18.875	3	0	2486	0.211698	1	Lowbio	Lowspecies	1	0	0	1	2486	0.232244	1	Lowbio	Lowspecies	1	0	0	1	2931.84	Northern Conservation Zone
25.775	-18.825	3	0	2487	0.0349785	1	Lowbio	Lowspecies	1	0	0	1	2487	29.944	1	Highbio	Lowspecies	0	0	2	2	2932.71	Northern Conservation Zone
25.825	-19.525	3	0	2492	0	0	Lowbio	Lowspecies	1	0	0	1	2492	0	0	Lowbio	Lowspecies	1	0	0	1	2920.8	Northern Conservation Zone
25.825	-19.475	3	0	2493	0	0	Lowbio	Lowspecies	1	0	0	1	2493	0.249843	1	Lowbio	Lowspecies	1	0	0	1	2921.69	Northern Conservation Zone
25.825	-19.425	3	0	2494	0	0	Lowbio	Lowspecies	1	0	0	1	2494	0.074721	1	Lowbio	Lowspecies	1	0	0	1	2922.58	Northern Conservation Zone
25.825	-19.375	3	0	2495	0	0	Lowbio	Lowspecies	1	0	0	1	2495	0.006678	1	Lowbio	Lowspecies	1	0	0	1	2923.47	Northern Conservation Zone
25.825	-19.325	3	0	2496	0	0	Lowbio	Lowspecies	1	0	0	1	2496	0	0	Lowbio	Lowspecies	1	0	0	1	2924.36	Northern Conservation Zone
25.825	-19.275	3	0	2497	0	0	Lowbio	Lowspecies	1	0	0	1	2497	0.088657	1	Lowbio	Lowspecies	1	0	0	1	2925.24	Northern Conservation Zone
25.825	-19.225	3	0	2498	0	0	Lowbio	Lowspecies	1	0	0	1	2498	2.77855	1	Lowbio	Lowspecies	1	0	0	1	2926.12	Northern Conservation Zone
25.825	-19.175	3	0	2499	0	0	Lowbio	Lowspecies	1	0	0	1	2499	0	0	Lowbio	Lowspecies	1	0	0	1	2927	Northern Conservation Zone
25.825	-19.125	3	0	2500	0.103536	1	Lowbio	Lowspecies	1	0	0	1	2500	1.27519	2	Lowbio	Lowspecies	1	0	0	1	2927.88	Northern Conservation Zone
25.825	-19.075	3	0	2501	0	0	Lowbio	Lowspecies	1	0	0	1	2501	0.597184	1	Lowbio	Lowspecies	1	0	0	1	2928.75	Northern Conservation Zone
25.825	-19.025	3	0	2502	0	0	Lowbio	Lowspecies	1	0	0	1	2502	0.520508	2	Lowbio	Lowspecies	1	0	0	1	2929.63	Northern Conservation Zone
25.825	-18.975	3	0	2503	2.25408	3	Lowbio	MediumSpecies	1	0	0	1	2503	0	0	Lowbio	Lowspecies	1	0	0	1	2930.5	Northern Conservation Zone
25.825	-18.925	3	0	2504	1.35069	2	Lowbio	Lowspecies	1	0	0	1	2504	0.243731	1	Lowbio	Lowspecies	1	0	0	1	2931.36	Northern Conservation Zone
25.825	-18.875	3	0	2505	5.41657	1	Lowbio	Lowspecies	1	0	0	1	2505	0.487462	1	Lowbio	Lowspecies	1	0	0	1	2932.23	Northern Conservation Zone
25.875	-19.525	3	0	2508	0	0	Lowbio	Lowspecies	1	0	0	1	2508	0	0	Lowbio	Lowspecies	1	0	0	1	2921.18	Northern Conservation Zone
25.875	-19.475	3	0	2509	0	0	Lowbio	Lowspecies	1	0	0	1	2509	0.399285	2	Lowbio	Lowspecies	1	0	0	1	2922.08	Northern Conservation Zone
25.875	-19.425	3	0	2510	0.560278	1	Lowbio	Lowspecies	1	0	0	1	2510	0.011441	1	Lowbio	Lowspecies	1	0	0	1	2922.97	Northern Conservation Zone
25.875	-19.375	3	0	2511	0.231036	1	Lowbio	Lowspecies	1	0	0	1	2511	2.77971	3	Lowbio	MediumSpecies	1	0	0	1	2923.86	Northern Conservation Zone
25.875	-19.325	3	0	2512	0.0149167	1	Lowbio	Lowspecies	1	0	0	1	2512	0	0	Lowbio	Lowspecies	1	0	0	1	2924.74	Northern Conservation Zone
25.875	-19.275	3	0	2513	0	0	Lowbio	Lowspecies	1	0	0	1	2513	0	0	Lowbio	Lowspecies	1	0	0	1	2925.63	Northern Conservation Zone
25.875	-19.225	3	0	2514	0	0	Lowbio	Lowspecies	1	0	0	1	2514	0.676593	1	Lowbio	Lowspecies	1	0	0	1	2926.51	Northern Conservation Zone
25.875	-19.175	3	0	2515	0	0	Lowbio	Lowspecies	1	0	0	1	2515	3.27605	2	Lowbio	Lowspecies	1	0	0	1	2927.39	Northern Conservation Zone
25.875	-19.125	3	0	2516	0.499491	2	Lowbio	Lowspecies	1	0	0	1	2516	0.739434	2	Lowbio	Lowspecies	1	0	0	1	2928.27	Northern Conservation Zone
25.875	-19.075	3	0	2517	0.190082	1	Lowbio	Lowspecies	1	0	0	1	2517	0.929906	3	Lowbio	MediumSpecies	1	0	0	1	2929.14	Northern Conservation Zone
25.875	-19.025	3	0	2518	0	0	Lowbio	Lowspecies	1	0	0	1	2518	0.119664	1	Lowbio	Lowspecies	1	0	0	1	2930.02	Northern Conservation Zone
25.875	-18.975	3	0	2519	0	0	Lowbio	Lowspecies	1	0	0	1	2519	0.306553	1	Lowbio	Lowspecies	1	0	0	1	2930.89	Northern Conservation Zone
25.875	-18.925	3	0	2520	3.68178	1	Lowbio	Lowspecies	1	0	0	1	2520	0.785898	2	Lowbio	Lowspecies	1	0	0	1	2931.76	Northern Conservation Zone
25.875	-18.875	3	0	2521	1.64288	2	Lowbio	Lowspecies	1	0	0	1	2521	4.32452	2	Lowbio	Lowspecies	1	0	0	1	2932.62	Northern Conservation Zone
25.925	-19.525	3	0	2523	0	0	Lowbio	Lowspecies	1	0	0	1	2523	0	0	Lowbio	Lowspecies	1	0	0	1	2921.57	Northern Conservation Zone
25.925	-19.475	3	0	2524	0	0	Lowbio	Lowspecies	1	0	0	1	2524	6.64237	3	Mediumbio	MediumSpecies	0	2	0	2	2922.47	Northern Conservation Zone
25.925	-19.425	3	0	2525	0	0	Lowbio	Lowspecies	1	0	0	1	2525	0	0	Lowbio	Lowspecies	1	0	0	1	2923.36	Northern Conservation Zone
25.925	-19.375	3	0	2526	0	0	Lowbio	Lowspecies	1	0	0	1	2526	0.325915	1	Lowbio	Lowspecies	1	0	0	1	2924.25	Northern Conservation Zone
25.925	-19.325	3	0	2527	0	0	Lowbio	Lowspecies	1	0	0	1	2527	0.092542	1	Lowbio	Lowspecies	1	0	0	1	2925.14	Northern Conservation Zone
25.925	-19.275	3	0	2528	0	0	Lowbio	Lowspecies	1	0	0	1	2528	0	0	Lowbio	Lowspecies	1	0	0	1	2926.02	Northern Conservation Zone
25.925	-19.225	3	0	2529	0	0	Lowbio	Lowspecies	1	0	0	1	2529	0.364761	1	Lowbio	Lowspecies	1	0	0	1	2926.9	Northern Conservation Zone
25.925	-19.175	3	0	2530	0	0	Lowbio	Lowspecies	1	0	0	1	2530	0.096983	1	Lowbio	Lowspecies	1	0	0	1	2927.78	Northern Conservation Zone
25.925	-19.125	3	0	2531	0	0	Lowbio	Lowspecies	1	0	0	1	2531	5.21464	1	Lowbio	Lowspecies	1	0	0	1	2928.66	Northern Conservation Zone
25.925	-19.075	3	0	2532	0	0	Lowbio	Lowspecies	1	0	0	1	2532	0.640599	2	Lowbio	Lowspecies	1	0	0	1	2929.54	Northern Conservation Zone
25.925	-19.025	3	0	2533	0	0	Lowbio	Lowspecies	1	0	0	1	2533	1.4797	1	Lowbio	Lowspecies	1	0	0	1	2930.41	Northern Conservation Zone
25.925	-18.975	3	0	2534	0	0	Lowbio	Lowspecies	1	0	0	1	2534	0.072047	1	Lowbio	Lowspecies	1	0	0	1	2931.28	Northern Conservation Zone
25.925	-18.925	3	0	2535	0	0	Lowbio	Lowspecies	1	0	0	1	2535	8.05445	1	Mediumbio	Lowspecies	0	1	0	1	2932.15	Northern Conservation Zone
25.975	-19.575	3	0	2536	3.69365	1	Lowbio	Lowspecies	1	0	0	1	2536	0.879302	1	Lowbio	Lowspecies	1	0	0	1	2921.07	Northern Conservation Zone
25.975	-19.525	3	0	2537	1.23122	1	Lowbio	Lowspecies	1	0	0	1	2537	0	0	Lowbio	Lowspecies	1	0	0	1	2921.97	Northern Conservation Zone
25.975	-19.475	3	0	2538	0	0	Lowbio	Lowspecies	1	0	0	1	2538	0	0	Lowbio	Lowspecies	1	0	0	1	2922.86	Northern Conservation Zone
25.975	-19.425	3	0	2539	0	0	Lowbio	Lowspecies	1	0	0	1	2539	4.37928	1	Lowbio	Lowspecies	1	0	0	1	2923.75	Northern Conservation Zone
25.975	-19.375	3	0	2540	0.305965	1	Lowbio	Lowspecies	1	0	0	1	2540	0.901233	2	Lowbio	Lowspecies	1	0	0	1	2924.64	Northern Conservation Zone
25.975	-19.325	3	0	2541	0.247212	1	Lowbio	Lowspecies	1	0	0	1	2541	9.19649	1	Mediumbio	Lowspecies	0	1	0	1	2925.53	Northern Conservation Zone
25.975	-19.275	3	0	2542	0.769948	1	Lowbio	Lowspecies	1	0	0	1	2542	13.2169	2	Mediumbio	Lowspecies	0	1	0	1	2926.41	Northern Conservation Zone
25.975	-19.225	3	0	2543	0.412255	1	Lowbio	Lowspecies	1	0	0	1	2543	11.4956	1	Mediumbio	Lowspecies	0	1	0	1	2927.3	Northern Conservation Zone
25.975	-19.175	3	0	2544	0	0	Lowbio	Lowspecies	1	0	0	1	2544	0.195779	1	Lowbio	Lowspecies	1	0	0	1	2928.18	Northern Conservation Zone
25.975	-19.025	3	0	2547	0	0	Lowbio	Lowspecies	1	0	0	1	2547	10.3239	1	Mediumbio	Lowspecies	0	1	0	1	2930.81	Northern Conservation Zone
25.975	-18.975	3	0	2548	0.114877	1	Lowbio	Lowspecies	1	0	0	1	2548	5.82869	2	Lowbio	Lowspecies	1	0	0	1	2931.68	Northern Conservation Zone
26.025	-19.625	3	0	2549	0	1	Lowbio	Lowspecies	1	0	0	1	2549	0	0	Lowbio	Lowspecies	1	0	0	1	2920.57	Northern Conservation Zone
26.025	-19.575	3	0	2550	5.1844	4	Lowbio	MediumSpecies	1	0	0	1	2550	1.19361	1	Lowbio	Lowspecies	1	0	0	1	2921.47	Northern Conservation Zone
26.025	-19.525	3	0	2551	0	1	Lowbio	Lowspecies	1	0	0	1	2551	0	0	Lowbio	Lowspecies	1	0	0	1	2922.37	Northern Conservation Zone
26.025	-19.475	3	0	2552	0.207163	2	Lowbio	Lowspecies	1	0	0	1	2552	0.32517	2	Lowbio	Lowspecies	1	0	0	1	2923.26	Northern Conservation Zone
26.025	-19.425	3	0	2553	0	1	Lowbio	Lowspecies	1	0	0	1	2553	5.29677	2	Lowbio	Lowspecies	1	0	0	1	2924.15	Northern Conservation Zone
26.025	-19.375	3	0	2554	3.91295	4	Lowbio	MediumSpecies	1	0	0	1	2554	16.2649	2	Mediumbio	Lowspecies	0	1	0	1	2925.04	Northern Conservation Zone
26.025	-19.325	3	0	2555	0.187742	4	Lowbio	MediumSpecies	1	0	0	1	2555	16.0373	2	Mediumbio	Lowspecies	0	1	0	1	2925.93	Northern Conservation Zone
26.025	-19.275	3	0	2556	3.09527	1	Lowbio	Lowspecies	1	0	0	1	2556	26.0752	4	Highbio	MediumSpecies	0	0	3	3	2926.82	Northern Conservation Zone
26.025	-19.225	3	0	2557	0.0081285	1	Lowbio	Lowspecies	1	0	0	1	2557	0.652391	1	Lowbio	Lowspecies	1	0	0	1	2927.7	Northern Conservation Zone
26.075	-19.725	3	0	2559	3.28494	4	Lowbio	MediumSpecies	1	0	0	1	2559	5.58501	3	Lowbio	MediumSpecies	1	0	0	1	2919.17	Northern Conservation Zone
26.075	-19.525	3	0	2563	0.0384562	2	Lowbio	Lowspecies	1	0	0	1	2563	1.71786	2	Lowbio	Lowspecies	1	0	0	1	2922.77	Northern Conservation Zone
26.075	-19.475	3	0	2564	0.824509	2	Lowbio	Lowspecies	1	0	0	1	2564	10.0336	1	Mediumbio	Lowspecies	0	1	0	1	2923.66	Northern Conservation Zone
26.075	-19.425	3	0	2565	0.0109625	2	Lowbio	Lowspecies	1	0	0	1	2565	0.118503	1	Lowbio	Lowspecies	1	0	0	1	2924.56	Northern Conservation Zone
26.075	-19.375	3	0	2566	2.46484	3	Lowbio	MediumSpecies	1	0	0	1	2566	0.173827	1	Lowbio	Lowspecies	1	0	0	1	2925.45	Northern Conservation Zone
26.075	-19.275	3	0	2568	0.32396	2	Lowbio	Lowspecies	1	0	0	1	2568	3.02693	3	Lowbio	MediumSpecies	1	0	0	1	2927.22	Northern Conservation Zone
26.125	-19.675	3	0	2572	0.838795	2	Lowbio	Lowspecies	1	0	0	1	2572	4.38524	1	Lowbio	Lowspecies	1	0	0	1	2920.48	Northern Conservation Zone
26.125	-19.575	3	0	2574	1.08326	3	Lowbio	MediumSpecies	1	0	0	1	2574	3.46274	3	Lowbio	MediumSpecies	1	0	0	1	2922.28	Northern Conservation Zone
26.125	-19.525	3	0	2575	0.373988	2	Lowbio	Lowspecies	1	0	0	1	2575	7.28886	1	Mediumbio	Lowspecies	0	1	0	1	2923.18	Northern Conservation Zone
26.125	-19.475	3	0	2576	0	1	Lowbio	Lowspecies	1	0	0	1	2576	0	0	Lowbio	Lowspecies	1	0	0	1	2924.07	Northern Conservation Zone
26.125	-19.425	3	0	2577	0	1	Lowbio	Lowspecies	1	0	0	1	2577	0	0	Lowbio	Lowspecies	1	0	0	1	2924.96	Northern Conservation Zone
26.175	-19.775	3	0	2578	0.747067	3	Lowbio	MediumSpecies	1	0	0	1	2578	18.3558	1	Mediumbio	Lowspecies	0	1	0	1	2919.08	Northern Conservation Zone
26.175	-19.725	3	0	2579	1.07929	3	Lowbio	MediumSpecies	1	0	0	1	2579	1.84569	5	Lowbio	MediumSpecies	1	0	0	1	2919.98	Northern Conservation Zone
26.175	-19.675	3	0	2580	3.09219	3	Lowbio	MediumSpecies	1	0	0	1	2580	34.0593	1	Highbio	Lowspecies	0	0	2	2	2920.89	Northern Conservation Zone
26.175	-19.625	3	0	2581	0	1	Lowbio	Lowspecies	1	0	0	1	2581	3.37289	2	Lowbio	Lowspecies	1	0	0	1	2921.79	Northern Conservation Zone
26.175	-19.575	3	0	2582	1.62354	4	Lowbio	MediumSpecies	1	0	0	1	2582	3.11534	3	Lowbio	MediumSpecies	1	0	0	1	2922.69	Northern Conservation Zone
26.225	-19.825	3	0	2586	1.44374	2	Lowbio	Lowspecies	1	0	0	1	2586	48.4732	4	Highbio	MediumSpecies	0	0	3	3	2918.58	Northern Conservation Zone
26.225	-19.775	3	0	2587	1.57479	1	Lowbio	Lowspecies	1	0	0	1	2587	3.90391	4	Lowbio	MediumSpecies	1	0	0	1	2919.49	Northern Conservation Zone
26.225	-19.725	3	0	2588	0	0	Lowbio	Lowspecies	1	0	0	1	2588	22.9249	4	Highbio	MediumSpecies	0	0	3	3	2920.39	Northern Conservation Zone
26.225	-19.675	3	0	2589	5.56371	2	Lowbio	Lowspecies	1	0	0	1	2589	48.1597	6	Highbio	Highspecies	0	0	3	3	2921.3	Northern Conservation Zone
26.225	-19.625	3	0	2590	1.57479	1	Lowbio	Lowspecies	1	0	0	1	2590	6.7281	3	Mediumbio	MediumSpecies	0	2	0	2	2922.2	Northern Conservation Zone
26.275	-19.825	3	0	2594	0.0237328	2	Lowbio	Lowspecies	1	0	0	1	2594	2.56799	2	Lowbio	Lowspecies	1	0	0	1	2919	Northern Conservation Zone
26.275	-19.775	3	0	2595	0.00740175	2	Lowbio	Lowspecies	1	0	0	1	2595	10.2959	2	Mediumbio	Lowspecies	0	1	0	1	2919.91	Northern Conservation Zone
26.275	-19.725	3	0	2596	0.847052	3	Lowbio	MediumSpecies	1	0	0	1	2596	18.5869	3	Mediumbio	MediumSpecies	0	2	0	2	2920.81	Northern Conservation Zone
26.275	-19.675	3	0	2597	0.922175	3	Lowbio	MediumSpecies	1	0	0	1	2597	67.6867	2	Highbio	Lowspecies	0	0	2	2	2921.72	Northern Conservation Zone
26.275	-19.625	3	0	2598	0.0237328	2	Lowbio	Lowspecies	1	0	0	1	2598	33.2812	1	Highbio	Lowspecies	0	0	2	2	2922.62	Northern Conservation Zone
26.325	-19.825	3	0	2602	0.0223318	2	Lowbio	Lowspecies	1	0	0	1	2602	0.397679	2	Lowbio	Lowspecies	1	0	0	1	2919.42	Northern Conservation Zone
26.325	-19.775	3	0	2603	0	1	Lowbio	Lowspecies	1	0	0	1	2603	8.46376	4	Mediumbio	MediumSpecies	0	2	0	2	2920.33	Northern Conservation Zone
26.325	-19.725	3	0	2604	0.140631	2	Lowbio	Lowspecies	1	0	0	1	2604	16.1323	3	Mediumbio	MediumSpecies	0	2	0	2	2921.23	Northern Conservation Zone
26.325	-19.675	3	0	2605	0.888759	3	Lowbio	MediumSpecies	1	0	0	1	2605	21.0182	2	Highbio	Lowspecies	0	0	2	2	2922.14	Northern Conservation Zone
26.325	-19.625	3	0	2606	0.202651	2	Lowbio	Lowspecies	1	0	0	1	2606	0.355477	1	Lowbio	Lowspecies	1	0	0	1	2923.04	Northern Conservation Zone
22.35	-18.85	6	0	4096	1.69037	4	Lowbio	MediumSpecies	1	0	0	1	4096	0.329896	3	Lowbio	MediumSpecies	1	0	0	1	11661.7	Northern Conservation Zone
22.45	-18.85	6	0	4160	1.2208	4	Lowbio	MediumSpecies	1	0	0	1	4160	0.431673	4	Lowbio	MediumSpecies	1	0	0	1	11662.6	Northern Conservation Zone
22.45	-18.25	6	0	4166	0.0111585	2	Lowbio	Lowspecies	1	0	0	1	4166	0	0	Lowbio	Lowspecies	1	0	0	1	11702.7	Northern Conservation Zone
22.55	-18.35	6	0	4227	0.00526675	1	Lowbio	Lowspecies	1	0	0	1	4227	3.48747	1	Lowbio	Lowspecies	1	0	0	1	11697.1	Northern Conservation Zone
22.55	-18.25	6	0	4228	0	0	Lowbio	Lowspecies	1	0	0	1	4228	0	0	Lowbio	Lowspecies	1	0	0	1	11703.7	Northern Conservation Zone
22.55	-18.15	6	0	4229	0	1	Lowbio	Lowspecies	1	0	0	1	4229	0.017627	1	Lowbio	Lowspecies	1	0	0	1	11710.3	Northern Conservation Zone
22.65	-18.35	6	0	4284	0	0	Lowbio	Lowspecies	1	0	0	1	4284	0	0	Lowbio	Lowspecies	1	0	0	1	11698.1	Northern Conservation Zone
22.65	-18.25	6	0	4285	0	0	Lowbio	Lowspecies	1	0	0	1	4285	0	0	Lowbio	Lowspecies	1	0	0	1	11704.7	Northern Conservation Zone
22.75	-18.35	6	0	4339	0	1	Lowbio	Lowspecies	1	0	0	1	4339	1.95635	2	Lowbio	Lowspecies	1	0	0	1	11699.2	Northern Conservation Zone
22.75	-18.25	6	0	4340	0	1	Lowbio	Lowspecies	1	0	0	1	4340	0.002168	1	Lowbio	Lowspecies	1	0	0	1	11705.8	Northern Conservation Zone
22.85	-18.65	6	0	4392	0.0109978	2	Lowbio	Lowspecies	1	0	0	1	4392	0.985779	1	Lowbio	Lowspecies	1	0	0	1	11680.4	Northern Conservation Zone
22.85	-18.35	6	0	4395	0.021357	2	Lowbio	Lowspecies	1	0	0	1	4395	0.006139	1	Lowbio	Lowspecies	1	0	0	1	11700.4	Northern Conservation Zone
22.85	-18.25	6	0	4396	0	1	Lowbio	Lowspecies	1	0	0	1	4396	0	0	Lowbio	Lowspecies	1	0	0	1	11707	Northern Conservation Zone
22.85	-18.15	6	0	4397	0.0060315	2	Lowbio	Lowspecies	1	0	0	1	4397	0.028788	2	Lowbio	Lowspecies	1	0	0	1	11713.6	Northern Conservation Zone
22.85	-18.05	6	0	4398	0	0	Lowbio	Lowspecies	1	0	0	1	4398	0	0	0	0	0	0	0	0	11720.1	Northern Conservation Zone
22.95	-18.35	6	0	4450	0.0649597	4	Lowbio	MediumSpecies	1	0	0	1	4450	2.29557	4	Lowbio	MediumSpecies	1	0	0	1	11701.6	Northern Conservation Zone
22.95	-18.25	6	0	4451	0	1	Lowbio	Lowspecies	1	0	0	1	4451	0.919068	1	Lowbio	Lowspecies	1	0	0	1	11708.2	Northern Conservation Zone
22.95	-18.15	6	0	4452	0.00302	2	Lowbio	Lowspecies	1	0	0	1	4452	0	0	Lowbio	Lowspecies	1	0	0	1	11714.8	Northern Conservation Zone
22.95	-18.05	6	0	4453	0.00402667	2	Lowbio	Lowspecies	1	0	0	1	4453	0	0	0	0	0	0	0	0	11721.3	Northern Conservation Zone
23.05	-18.45	6	0	4505	0.00300675	1	Lowbio	Lowspecies	1	0	0	1	4505	0.525321	1	Lowbio	Lowspecies	1	0	0	1	11696.3	Northern Conservation Zone
23.05	-18.35	6	0	4506	0	1	Lowbio	Lowspecies	1	0	0	1	4506	8.88065	1	Mediumbio	Lowspecies	0	1	0	1	11702.9	Northern Conservation Zone
23.05	-18.25	6	0	4507	0.0347372	2	Lowbio	Lowspecies	1	0	0	1	4507	6.7092	2	Mediumbio	Lowspecies	0	1	0	1	11709.5	Northern Conservation Zone
23.05	-18.15	6	0	4508	0.580258	3	Lowbio	MediumSpecies	1	0	0	1	4508	4.61896	1	Lowbio	Lowspecies	1	0	0	1	11716.1	Northern Conservation Zone
23.05	-18.05	6	0	4509	0.110334	4	Lowbio	MediumSpecies	1	0	0	1	4509	1.03935	2	Lowbio	Lowspecies	1	0	0	1	11722.6	Northern Conservation Zone
23.15	-19.95	6	0	4560	0.398711	5	Lowbio	MediumSpecies	1	0	0	1	4560	0.73063	6	Lowbio	Highspecies	2	0	0	2	11593.7	Northern Conservation Zone
23.15	-18.15	6	0	4561	4.91672	3	Lowbio	MediumSpecies	1	0	0	1	4561	0.316809	1	Lowbio	Lowspecies	1	0	0	1	11717.5	Northern Conservation Zone
24.45	-20.95	6	0	5078	0.112412	2	Lowbio	Lowspecies	1	0	0	1	5078	0.079852	1	Lowbio	Lowspecies	1	0	0	1	11542.5	Northern Conservation Zone
24.45	-20.85	6	0	5079	0.039248	1	Lowbio	Lowspecies	1	0	0	1	5079	0.166773	4	Lowbio	MediumSpecies	1	0	0	1	11550.1	Northern Conservation Zone
24.45	-20.75	6	0	5080	0.706941	4	Lowbio	MediumSpecies	1	0	0	1	5080	0.071146	2	Lowbio	Lowspecies	1	0	0	1	11557.6	Northern Conservation Zone
24.45	-20.65	6	0	5081	0.82648	5	Lowbio	MediumSpecies	1	0	0	1	5081	1.56847	5	Lowbio	MediumSpecies	1	0	0	1	11565.1	Northern Conservation Zone
24.45	-20.25	6	0	5085	1.1152	2	Lowbio	Lowspecies	1	0	0	1	5085	11.3882	6	Mediumbio	Highspecies	0	3	0	3	11594.7	Northern Conservation Zone
24.45	-20.15	6	0	5086	1.96058	2	Lowbio	Lowspecies	1	0	0	1	5086	0.677077	6	Lowbio	Highspecies	2	0	0	2	11602.1	Northern Conservation Zone
24.45	-20.05	6	0	5087	0.830738	3	Lowbio	MediumSpecies	1	0	0	1	5087	0.592658	2	Lowbio	Lowspecies	1	0	0	1	11609.3	Northern Conservation Zone
24.55	-20.95	6	0	5112	0.0156727	0	Lowbio	Lowspecies	1	0	0	1	5112	0.205543	1	Lowbio	Lowspecies	1	0	0	1	11544.7	Northern Conservation Zone
24.55	-20.85	6	0	5113	0.0428342	1	Lowbio	Lowspecies	1	0	0	1	5113	0.294526	2	Lowbio	Lowspecies	1	0	0	1	11552.2	Northern Conservation Zone
24.55	-20.75	6	0	5114	0.957736	2	Lowbio	Lowspecies	1	0	0	1	5114	0.359268	4	Lowbio	MediumSpecies	1	0	0	1	11559.8	Northern Conservation Zone
24.55	-20.65	6	0	5115	3.39918	2	Lowbio	Lowspecies	1	0	0	1	5115	6.63785	5	Mediumbio	MediumSpecies	0	2	0	2	11567.3	Northern Conservation Zone
24.55	-20.25	6	0	5119	0.605721	4	Lowbio	MediumSpecies	1	0	0	1	5119	5.8665	3	Lowbio	MediumSpecies	1	0	0	1	11596.9	Northern Conservation Zone
24.55	-20.15	6	0	5120	1.0151	2	Lowbio	Lowspecies	1	0	0	1	5120	1.24431	4	Lowbio	MediumSpecies	1	0	0	1	11604.3	Northern Conservation Zone
24.55	-20.05	6	0	5121	4.2785	4	Lowbio	MediumSpecies	1	0	0	1	5121	0.836604	4	Lowbio	MediumSpecies	1	0	0	1	11611.5	Northern Conservation Zone
24.65	-20.95	6	0	5142	0	0	Lowbio	Lowspecies	1	0	0	1	5142	0.016118	0	Lowbio	Lowspecies	1	0	0	1	11546.9	Northern Conservation Zone
24.65	-20.85	6	0	5143	0.0319897	0	Lowbio	Lowspecies	1	0	0	1	5143	0.017343	1	Lowbio	Lowspecies	1	0	0	1	11554.5	Northern Conservation Zone
24.65	-20.75	6	0	5144	0.95602	2	Lowbio	Lowspecies	1	0	0	1	5144	0.032252	0	Lowbio	Lowspecies	1	0	0	1	11562	Northern Conservation Zone
24.65	-20.65	6	0	5145	4.37235	2	Lowbio	Lowspecies	1	0	0	1	5145	1.79841	3	Lowbio	MediumSpecies	1	0	0	1	11569.5	Northern Conservation Zone
24.65	-20.35	6	0	5148	1.19043	3	Lowbio	MediumSpecies	1	0	0	1	5148	2.25052	7	Lowbio	Highspecies	2	0	0	2	11591.8	Northern Conservation Zone
24.65	-20.25	6	0	5149	0.656476	3	Lowbio	MediumSpecies	1	0	0	1	5149	0.763524	5	Lowbio	MediumSpecies	1	0	0	1	11599.2	Northern Conservation Zone
24.65	-20.15	6	0	5150	0.260373	3	Lowbio	MediumSpecies	1	0	0	1	5150	0.235882	2	Lowbio	Lowspecies	1	0	0	1	11606.5	Northern Conservation Zone
24.65	-20.05	6	0	5151	1.52177	3	Lowbio	MediumSpecies	1	0	0	1	5151	0.798445	6	Lowbio	Highspecies	2	0	0	2	11613.8	Northern Conservation Zone
24.65	-19.95	6	0	5152	0.0171168	0	Lowbio	Lowspecies	1	0	0	1	5152	0.310821	3	Lowbio	MediumSpecies	1	0	0	1	11621.1	Northern Conservation Zone
24.65	-19.85	6	0	5153	0.545712	2	Lowbio	Lowspecies	1	0	0	1	5153	0.300658	3	Lowbio	MediumSpecies	1	0	0	1	11628.3	Northern Conservation Zone
24.65	-18.95	6	0	5154	0	1	Lowbio	Lowspecies	1	0	0	1	5154	0.189368	2	Lowbio	Lowspecies	1	0	0	1	11691.7	Northern Conservation Zone
24.65	-18.85	6	0	5155	0.00371925	2	Lowbio	Lowspecies	1	0	0	1	5155	2.81208	2	Lowbio	Lowspecies	1	0	0	1	11698.6	Northern Conservation Zone
24.65	-18.75	6	0	5156	0.189575	2	Lowbio	Lowspecies	1	0	0	1	5156	6.09528	1	Lowbio	Lowspecies	1	0	0	1	11705.4	Northern Conservation Zone
24.75	-20.85	6	0	5178	0.0508678	2	Lowbio	Lowspecies	1	0	0	1	5178	0.008303	0	Lowbio	Lowspecies	1	0	0	1	11556.8	Northern Conservation Zone
24.75	-20.75	6	0	5179	0.515643	2	Lowbio	Lowspecies	1	0	0	1	5179	0.017159	0	Lowbio	Lowspecies	1	0	0	1	11564.3	Northern Conservation Zone
24.75	-20.65	6	0	5180	7.61968	1	Mediumbio	Lowspecies	0	1	0	1	5180	0.185614	2	Lowbio	Lowspecies	1	0	0	1	11571.8	Northern Conservation Zone
24.75	-20.55	6	0	5181	2.66796	4	Lowbio	MediumSpecies	1	0	0	1	5181	2.1224	3	Lowbio	MediumSpecies	1	0	0	1	11579.3	Northern Conservation Zone
24.75	-20.45	6	0	5182	0.763469	4	Lowbio	MediumSpecies	1	0	0	1	5182	0.472232	3	Lowbio	MediumSpecies	1	0	0	1	11586.7	Northern Conservation Zone
24.75	-20.35	6	0	5183	2.34289	2	Lowbio	Lowspecies	1	0	0	1	5183	0.730592	1	Lowbio	Lowspecies	1	0	0	1	11594.1	Northern Conservation Zone
24.75	-20.25	6	0	5184	0.139702	2	Lowbio	Lowspecies	1	0	0	1	5184	0.082243	2	Lowbio	Lowspecies	1	0	0	1	11601.5	Northern Conservation Zone
24.75	-20.15	6	0	5185	0.115999	1	Lowbio	Lowspecies	1	0	0	1	5185	0.198692	4	Lowbio	MediumSpecies	1	0	0	1	11608.8	Northern Conservation Zone
24.75	-20.05	6	0	5186	1.24842	3	Lowbio	MediumSpecies	1	0	0	1	5186	0.339604	2	Lowbio	Lowspecies	1	0	0	1	11616.1	Northern Conservation Zone
24.75	-19.95	6	0	5187	0.705747	3	Lowbio	MediumSpecies	1	0	0	1	5187	4.49898	6	Lowbio	Highspecies	2	0	0	2	11623.4	Northern Conservation Zone
24.75	-19.85	6	0	5188	0.988968	1	Lowbio	Lowspecies	1	0	0	1	5188	1.54031	3	Lowbio	MediumSpecies	1	0	0	1	11630.6	Northern Conservation Zone
24.75	-19.25	6	0	5189	0	0	Lowbio	Lowspecies	1	0	0	1	5189	0.003751	2	Lowbio	Lowspecies	1	0	0	1	11673.3	Northern Conservation Zone
24.75	-19.15	6	0	5190	0.107239	1	Lowbio	Lowspecies	1	0	0	1	5190	0.004131	1	Lowbio	Lowspecies	1	0	0	1	11680.2	Northern Conservation Zone
24.75	-19.05	6	0	5191	0.098042	1	Lowbio	Lowspecies	1	0	0	1	5191	0.003062	1	Lowbio	Lowspecies	1	0	0	1	11687.2	Northern Conservation Zone
24.75	-18.95	6	0	5192	0	0	Lowbio	Lowspecies	1	0	0	1	5192	4.78161	3	Lowbio	MediumSpecies	1	0	0	1	11694.1	Northern Conservation Zone
24.75	-18.85	6	0	5193	0.0971753	2	Lowbio	Lowspecies	1	0	0	1	5193	95.2154	2	Highbio	Lowspecies	0	0	2	2	11701	Northern Conservation Zone
24.75	-18.75	6	0	5194	0.0313548	1	Lowbio	Lowspecies	1	0	0	1	5194	1.93523	2	Lowbio	Lowspecies	1	0	0	1	11707.8	Northern Conservation Zone
24.75	-18.65	6	0	5195	0.509686	1	Lowbio	Lowspecies	1	0	0	1	5195	0.059252	3	Lowbio	MediumSpecies	1	0	0	1	11714.6	Northern Conservation Zone
24.75	-18.55	6	0	5196	0	0	Lowbio	Lowspecies	1	0	0	1	5196	0	0	Lowbio	Lowspecies	1	0	0	1	11721.4	Northern Conservation Zone
24.75	-18.45	6	0	5197	0	0	Lowbio	Lowspecies	1	0	0	1	5197	1.41324	1	Lowbio	Lowspecies	1	0	0	1	11728.1	Northern Conservation Zone
24.85	-20.85	6	0	5219	0.0480197	0	Lowbio	Lowspecies	1	0	0	1	5219	0.027268	0	Lowbio	Lowspecies	1	0	0	1	11559.1	Northern Conservation Zone
24.85	-20.75	6	0	5220	0	0	Lowbio	Lowspecies	1	0	0	1	5220	0.018156	0	Lowbio	Lowspecies	1	0	0	1	11566.7	Northern Conservation Zone
24.85	-20.65	6	0	5221	5.51936	1	Lowbio	Lowspecies	1	0	0	1	5221	0.247778	1	Lowbio	Lowspecies	1	0	0	1	11574.2	Northern Conservation Zone
24.85	-20.55	6	0	5222	0.256613	2	Lowbio	Lowspecies	1	0	0	1	5222	0.208818	2	Lowbio	Lowspecies	1	0	0	1	11581.7	Northern Conservation Zone
24.85	-20.45	6	0	5223	0.19846	2	Lowbio	Lowspecies	1	0	0	1	5223	0.287463	2	Lowbio	Lowspecies	1	0	0	1	11589.1	Northern Conservation Zone
24.85	-20.35	6	0	5224	0.838553	1	Lowbio	Lowspecies	1	0	0	1	5224	0.905307	3	Lowbio	MediumSpecies	1	0	0	1	11596.5	Northern Conservation Zone
24.85	-20.25	6	0	5225	0.0160065	0	Lowbio	Lowspecies	1	0	0	1	5225	0.562858	4	Lowbio	MediumSpecies	1	0	0	1	11603.9	Northern Conservation Zone
24.85	-20.15	6	0	5226	0.545373	3	Lowbio	MediumSpecies	1	0	0	1	5226	0.284949	2	Lowbio	Lowspecies	1	0	0	1	11611.2	Northern Conservation Zone
24.85	-20.05	6	0	5227	0.003932	1	Lowbio	Lowspecies	1	0	0	1	5227	0.477609	2	Lowbio	Lowspecies	1	0	0	1	11618.5	Northern Conservation Zone
24.85	-19.95	6	0	5228	0.109084	1	Lowbio	Lowspecies	1	0	0	1	5228	0.021175	1	Lowbio	Lowspecies	1	0	0	1	11625.8	Northern Conservation Zone
24.85	-19.85	6	0	5229	0.25035	3	Lowbio	MediumSpecies	1	0	0	1	5229	0.026356	1	Lowbio	Lowspecies	1	0	0	1	11633	Northern Conservation Zone
24.85	-19.75	6	0	5230	0.260746	1	Lowbio	Lowspecies	1	0	0	1	5230	0.003156	1	Lowbio	Lowspecies	1	0	0	1	11640.2	Northern Conservation Zone
24.85	-19.65	6	0	5231	0	0	Lowbio	Lowspecies	1	0	0	1	5231	1.18502	2	Lowbio	Lowspecies	1	0	0	1	11647.4	Northern Conservation Zone
24.85	-19.15	6	0	5232	0.0286825	1	Lowbio	Lowspecies	1	0	0	1	5232	0	0	Lowbio	Lowspecies	1	0	0	1	11682.7	Northern Conservation Zone
24.85	-19.05	6	0	5233	0	1	Lowbio	Lowspecies	1	0	0	1	5233	0.121793	1	Lowbio	Lowspecies	1	0	0	1	11689.6	Northern Conservation Zone
24.85	-18.95	6	0	5234	0.005491	2	Lowbio	Lowspecies	1	0	0	1	5234	0	0	Lowbio	Lowspecies	1	0	0	1	11696.5	Northern Conservation Zone
24.85	-18.85	6	0	5235	0.00887475	2	Lowbio	Lowspecies	1	0	0	1	5235	0.20642	3	Lowbio	MediumSpecies	1	0	0	1	11703.4	Northern Conservation Zone
24.85	-18.75	6	0	5236	0.00372925	1	Lowbio	Lowspecies	1	0	0	1	5236	0.134926	1	Lowbio	Lowspecies	1	0	0	1	11710.3	Northern Conservation Zone
24.85	-18.65	6	0	5237	0.416012	2	Lowbio	Lowspecies	1	0	0	1	5237	0.930376	1	Lowbio	Lowspecies	1	0	0	1	11717.1	Northern Conservation Zone
24.85	-18.55	6	0	5238	0.00481675	1	Lowbio	Lowspecies	1	0	0	1	5238	2.54597	2	Lowbio	Lowspecies	1	0	0	1	11723.8	Northern Conservation Zone
24.85	-18.45	6	0	5239	1.37563	1	Lowbio	Lowspecies	1	0	0	1	5239	13.8775	4	Mediumbio	MediumSpecies	0	2	0	2	11730.6	Northern Conservation Zone
24.95	-20.95	6	0	5260	0	0	Lowbio	Lowspecies	1	0	0	1	5260	0.061741	0	Lowbio	Lowspecies	1	0	0	1	11553.9	Northern Conservation Zone
24.95	-20.85	6	0	5261	0.0243678	1	Lowbio	Lowspecies	1	0	0	1	5261	0	0	Lowbio	Lowspecies	1	0	0	1	11561.5	Northern Conservation Zone
24.95	-20.75	6	0	5262	0	0	Lowbio	Lowspecies	1	0	0	1	5262	0.015358	0	Lowbio	Lowspecies	1	0	0	1	11569.1	Northern Conservation Zone
24.95	-20.65	6	0	5263	0.0156512	0	Lowbio	Lowspecies	1	0	0	1	5263	0.009041	0	Lowbio	Lowspecies	1	0	0	1	11576.6	Northern Conservation Zone
24.95	-20.55	6	0	5264	0.0825937	1	Lowbio	Lowspecies	1	0	0	1	5264	0.082926	2	Lowbio	Lowspecies	1	0	0	1	11584.1	Northern Conservation Zone
24.95	-20.45	6	0	5265	0.163271	1	Lowbio	Lowspecies	1	0	0	1	5265	0.33781	1	Lowbio	Lowspecies	1	0	0	1	11591.5	Northern Conservation Zone
24.95	-20.35	6	0	5266	0.184283	1	Lowbio	Lowspecies	1	0	0	1	5266	0.293415	3	Lowbio	MediumSpecies	1	0	0	1	11598.9	Northern Conservation Zone
24.95	-20.25	6	0	5267	0.138348	1	Lowbio	Lowspecies	1	0	0	1	5267	0.267548	3	Lowbio	MediumSpecies	1	0	0	1	11606.3	Northern Conservation Zone
24.95	-20.15	6	0	5268	0.0369338	2	Lowbio	Lowspecies	1	0	0	1	5268	0.116253	3	Lowbio	MediumSpecies	1	0	0	1	11613.7	Northern Conservation Zone
24.95	-20.05	6	0	5269	0.0909665	2	Lowbio	Lowspecies	1	0	0	1	5269	0.490801	5	Lowbio	MediumSpecies	1	0	0	1	11621	Northern Conservation Zone
24.95	-19.95	6	0	5270	0.114324	1	Lowbio	Lowspecies	1	0	0	1	5270	0.073075	2	Lowbio	Lowspecies	1	0	0	1	11628.2	Northern Conservation Zone
24.95	-19.85	6	0	5271	0.788184	4	Lowbio	MediumSpecies	1	0	0	1	5271	0.019926	1	Lowbio	Lowspecies	1	0	0	1	11635.5	Northern Conservation Zone
24.95	-19.75	6	0	5272	0.0155187	0	Lowbio	Lowspecies	1	0	0	1	5272	0.186147	3	Lowbio	MediumSpecies	1	0	0	1	11642.7	Northern Conservation Zone
24.95	-19.65	6	0	5273	0.213811	2	Lowbio	Lowspecies	1	0	0	1	5273	0.01918	2	Lowbio	Lowspecies	1	0	0	1	11649.9	Northern Conservation Zone
24.95	-19.15	6	0	5274	1.40214	2	Lowbio	Lowspecies	1	0	0	1	5274	0.045811	2	Lowbio	Lowspecies	1	0	0	1	11685.2	Northern Conservation Zone
24.95	-19.05	6	0	5275	0.102199	2	Lowbio	Lowspecies	1	0	0	1	5275	0	0	Lowbio	Lowspecies	1	0	0	1	11692.1	Northern Conservation Zone
24.95	-18.95	6	0	5276	0	1	Lowbio	Lowspecies	1	0	0	1	5276	0.05398	1	Lowbio	Lowspecies	1	0	0	1	11699	Northern Conservation Zone
24.95	-18.85	6	0	5277	0	0	Lowbio	Lowspecies	1	0	0	1	5277	0.107959	1	Lowbio	Lowspecies	1	0	0	1	11705.9	Northern Conservation Zone
24.95	-18.75	6	0	5278	0.084483	2	Lowbio	Lowspecies	1	0	0	1	5278	0.024781	2	Lowbio	Lowspecies	1	0	0	1	11712.8	Northern Conservation Zone
24.95	-18.65	6	0	5279	0.196218	2	Lowbio	Lowspecies	1	0	0	1	5279	1.39253	3	Lowbio	MediumSpecies	1	0	0	1	11719.6	Northern Conservation Zone
24.95	-18.55	6	0	5280	0	1	Lowbio	Lowspecies	1	0	0	1	5280	0.989121	1	Lowbio	Lowspecies	1	0	0	1	11726.4	Northern Conservation Zone
24.95	-18.45	6	0	5281	16.6252	1	Mediumbio	Lowspecies	0	1	0	1	5281	6.04335	2	Lowbio	Lowspecies	1	0	0	1	11733.1	Northern Conservation Zone
25.05	-20.95	6	0	5302	0	0	Lowbio	Lowspecies	1	0	0	1	5302	0.240309	1	Lowbio	Lowspecies	1	0	0	1	11556.4	Northern Conservation Zone
25.05	-20.85	6	0	5303	0	0	Lowbio	Lowspecies	1	0	0	1	5303	0.008895	0	Lowbio	Lowspecies	1	0	0	1	11564	Northern Conservation Zone
25.05	-20.75	6	0	5304	0.0312907	0	Lowbio	Lowspecies	1	0	0	1	5304	0.055711	0	Lowbio	Lowspecies	1	0	0	1	11571.6	Northern Conservation Zone
25.05	-20.65	6	0	5305	0.0156455	0	Lowbio	Lowspecies	1	0	0	1	5305	0.025154	0	Lowbio	Lowspecies	1	0	0	1	11579.1	Northern Conservation Zone
25.05	-20.55	6	0	5306	0.0477985	0	Lowbio	Lowspecies	1	0	0	1	5306	0.036957	0	Lowbio	Lowspecies	1	0	0	1	11586.6	Northern Conservation Zone
25.05	-20.45	6	0	5307	0.0634437	0	Lowbio	Lowspecies	1	0	0	1	5307	0.158505	2	Lowbio	Lowspecies	1	0	0	1	11594	Northern Conservation Zone
25.05	-20.35	6	0	5308	0.415278	1	Lowbio	Lowspecies	1	0	0	1	5308	0.328192	1	Lowbio	Lowspecies	1	0	0	1	11601.4	Northern Conservation Zone
25.05	-20.25	6	0	5309	0.249748	3	Lowbio	MediumSpecies	1	0	0	1	5309	0.036685	0	Lowbio	Lowspecies	1	0	0	1	11608.8	Northern Conservation Zone
25.05	-20.15	6	0	5310	0.40202	3	Lowbio	MediumSpecies	1	0	0	1	5310	0.043579	2	Lowbio	Lowspecies	1	0	0	1	11616.2	Northern Conservation Zone
25.05	-20.05	6	0	5311	0.0637922	2	Lowbio	Lowspecies	1	0	0	1	5311	0.010267	2	Lowbio	Lowspecies	1	0	0	1	11623.5	Northern Conservation Zone
25.05	-19.15	6	0	5312	0.109865	1	Lowbio	Lowspecies	1	0	0	1	5312	0.071386	1	Lowbio	Lowspecies	1	0	0	1	11687.7	Northern Conservation Zone
25.05	-19.05	6	0	5313	0	1	Lowbio	Lowspecies	1	0	0	1	5313	0.509359	1	Lowbio	Lowspecies	1	0	0	1	11694.7	Northern Conservation Zone
25.05	-18.95	6	0	5314	0.151815	2	Lowbio	Lowspecies	1	0	0	1	5314	0.091813	1	Lowbio	Lowspecies	1	0	0	1	11701.6	Northern Conservation Zone
25.05	-18.85	6	0	5315	0.10984	1	Lowbio	Lowspecies	1	0	0	1	5315	0.35252	1	Lowbio	Lowspecies	1	0	0	1	11708.5	Northern Conservation Zone
25.05	-18.75	6	0	5316	0.0272625	2	Lowbio	Lowspecies	1	0	0	1	5316	0.919257	1	Lowbio	Lowspecies	1	0	0	1	11715.4	Northern Conservation Zone
25.05	-18.65	6	0	5317	0.0118937	2	Lowbio	Lowspecies	1	0	0	1	5317	0.001931	1	Lowbio	Lowspecies	1	0	0	1	11722.2	Northern Conservation Zone
25.05	-18.55	6	0	5318	0.0237877	2	Lowbio	Lowspecies	1	0	0	1	5318	3.03009	2	Lowbio	Lowspecies	1	0	0	1	11729	Northern Conservation Zone
25.05	-18.45	6	0	5319	1.61008	2	Lowbio	Lowspecies	1	0	0	1	5319	0.971554	1	Lowbio	Lowspecies	1	0	0	1	11735.7	Northern Conservation Zone
25.15	-20.85	6	0	5341	0	0	Lowbio	Lowspecies	1	0	0	1	5341	0.004526	0	Lowbio	Lowspecies	1	0	0	1	11566.5	Northern Conservation Zone
25.15	-20.75	6	0	5342	0.0481188	0	Lowbio	Lowspecies	1	0	0	1	5342	0.010297	0	Lowbio	Lowspecies	1	0	0	1	11574.1	Northern Conservation Zone
25.15	-20.65	6	0	5343	0.128317	0	Lowbio	Lowspecies	1	0	0	1	5343	0.049633	0	Lowbio	Lowspecies	1	0	0	1	11581.6	Northern Conservation Zone
25.15	-20.55	6	0	5344	0	0	Lowbio	Lowspecies	1	0	0	1	5344	0	0	Lowbio	Lowspecies	1	0	0	1	11589.1	Northern Conservation Zone
25.15	-20.45	6	0	5345	0.0736643	1	Lowbio	Lowspecies	1	0	0	1	5345	0.135901	0	Lowbio	Lowspecies	1	0	0	1	11596.6	Northern Conservation Zone
25.15	-20.35	6	0	5346	0.024078	1	Lowbio	Lowspecies	1	0	0	1	5346	0.080264	1	Lowbio	Lowspecies	1	0	0	1	11604	Northern Conservation Zone
25.15	-20.25	6	0	5347	0.0311995	0	Lowbio	Lowspecies	1	0	0	1	5347	0.05451	1	Lowbio	Lowspecies	1	0	0	1	11611.4	Northern Conservation Zone
25.15	-20.15	6	0	5348	0.08116	0	Lowbio	Lowspecies	1	0	0	1	5348	0.023366	2	Lowbio	Lowspecies	1	0	0	1	11618.8	Northern Conservation Zone
25.15	-20.05	6	0	5349	0.10568	3	Lowbio	MediumSpecies	1	0	0	1	5349	0.122693	2	Lowbio	Lowspecies	1	0	0	1	11626.1	Northern Conservation Zone
25.15	-19.15	6	0	5350	0	0	Lowbio	Lowspecies	1	0	0	1	5350	0.336051	2	Lowbio	Lowspecies	1	0	0	1	11690.3	Northern Conservation Zone
25.15	-19.05	6	0	5351	0	0	Lowbio	Lowspecies	1	0	0	1	5351	1.05735	2	Lowbio	Lowspecies	1	0	0	1	11697.3	Northern Conservation Zone
25.15	-18.95	6	0	5352	0	1	Lowbio	Lowspecies	1	0	0	1	5352	0.147354	1	Lowbio	Lowspecies	1	0	0	1	11704.2	Northern Conservation Zone
25.15	-18.85	6	0	5353	0.00788975	2	Lowbio	Lowspecies	1	0	0	1	5353	0.283055	2	Lowbio	Lowspecies	1	0	0	1	11711.1	Northern Conservation Zone
25.15	-18.75	6	0	5354	0.0539237	2	Lowbio	Lowspecies	1	0	0	1	5354	0.997736	2	Lowbio	Lowspecies	1	0	0	1	11718	Northern Conservation Zone
25.15	-18.65	6	0	5355	0	0	Lowbio	Lowspecies	1	0	0	1	5355	5.16582	3	Lowbio	MediumSpecies	1	0	0	1	11724.8	Northern Conservation Zone
25.15	-18.55	6	0	5356	0	0	Lowbio	Lowspecies	1	0	0	1	5356	0.029168	1	Lowbio	Lowspecies	1	0	0	1	11731.6	Northern Conservation Zone
25.25	-19.15	6	0	5378	0.506478	1	Lowbio	Lowspecies	1	0	0	1	5378	3.18347	2	Lowbio	Lowspecies	1	0	0	1	11693	Northern Conservation Zone
25.25	-19.05	6	0	5379	0.103017	3	Lowbio	MediumSpecies	1	0	0	1	5379	0.189293	2	Lowbio	Lowspecies	1	0	0	1	11700	Northern Conservation Zone
25.25	-18.95	6	0	5380	0	1	Lowbio	Lowspecies	1	0	0	1	5380	3.93763	2	Lowbio	Lowspecies	1	0	0	1	11706.9	Northern Conservation Zone
25.25	-18.85	6	0	5381	0	1	Lowbio	Lowspecies	1	0	0	1	5381	4.21969	4	Lowbio	MediumSpecies	1	0	0	1	11713.8	Northern Conservation Zone
25.25	-18.75	6	0	5382	1.01152	4	Lowbio	MediumSpecies	1	0	0	1	5382	4.73418	4	Lowbio	MediumSpecies	1	0	0	1	11720.7	Northern Conservation Zone
25.25	-18.65	6	0	5383	0	1	Lowbio	Lowspecies	1	0	0	1	5383	0.003042	1	Lowbio	Lowspecies	1	0	0	1	11727.5	Northern Conservation Zone
25.25	-18.55	6	0	5384	0.00433925	1	Lowbio	Lowspecies	1	0	0	1	5384	4.3761	3	Lowbio	MediumSpecies	1	0	0	1	11734.3	Northern Conservation Zone
25.35	-19.15	6	0	5406	0.097158	2	Lowbio	Lowspecies	1	0	0	1	5406	2.50307	2	Lowbio	Lowspecies	1	0	0	1	11695.8	Northern Conservation Zone
25.35	-19.05	6	0	5407	0.282331	2	Lowbio	Lowspecies	1	0	0	1	5407	3.41838	4	Lowbio	MediumSpecies	1	0	0	1	11702.8	Northern Conservation Zone
25.35	-18.95	6	0	5408	0.016017	1	Lowbio	Lowspecies	1	0	0	1	5408	0.061845	1	Lowbio	Lowspecies	1	0	0	1	11709.7	Northern Conservation Zone
25.35	-18.85	6	0	5409	0.113546	2	Lowbio	Lowspecies	1	0	0	1	5409	2.68665	4	Lowbio	MediumSpecies	1	0	0	1	11716.6	Northern Conservation Zone
25.35	-18.75	6	0	5410	0.018249	1	Lowbio	Lowspecies	1	0	0	1	5410	1.2006	4	Lowbio	MediumSpecies	1	0	0	1	11723.5	Northern Conservation Zone
25.35	-18.65	6	0	5411	0	0	Lowbio	Lowspecies	1	0	0	1	5411	0.605133	3	Lowbio	MediumSpecies	1	0	0	1	11730.3	Northern Conservation Zone
25.45	-19.15	6	0	5428	0.0197462	2	Lowbio	Lowspecies	1	0	0	1	5428	6.62098	3	Mediumbio	MediumSpecies	0	2	0	2	11698.6	Northern Conservation Zone
25.45	-19.05	6	0	5429	0.025504	2	Lowbio	Lowspecies	1	0	0	1	5429	5.01562	3	Lowbio	MediumSpecies	1	0	0	1	11705.6	Northern Conservation Zone
25.55	-19.15	6	0	5446	0.0141535	3	Lowbio	MediumSpecies	1	0	0	1	5446	1.13364	2	Lowbio	Lowspecies	1	0	0	1	11701.5	Northern Conservation Zone
25.55	-19.05	6	0	5447	0.018967	3	Lowbio	MediumSpecies	1	0	0	1	5447	0.833186	2	Lowbio	Lowspecies	1	0	0	1	11708.5	Northern Conservation Zone
25.65	-19.25	6	0	5448	0	0	Lowbio	Lowspecies	1	0	0	1	5448	0.080495	2	Lowbio	Lowspecies	1	0	0	1	11697.4	Northern Conservation Zone
25.65	-19.15	6	0	5449	0	1	Lowbio	Lowspecies	1	0	0	1	5449	0.498027	3	Lowbio	MediumSpecies	1	0	0	1	11704.4	Northern Conservation Zone
23.5	-19.7	12	0	5551	0	0	Lowbio	Lowspecies	1	0	0	1	5551	0.084348	1	Lowbio	Lowspecies	1	0	0	1	46466.8	Northern Conservation Zone
23.9	-19.7	12	0	5565	0.499286	5	Lowbio	MediumSpecies	1	0	0	1	5565	0.43802	6	Lowbio	Highspecies	2	0	0	2	46494.1	Northern Conservation Zone
23.9	-19.5	12	0	5566	3.93326	2	Lowbio	Lowspecies	1	0	0	1	5566	0.047904	2	Lowbio	Lowspecies	1	0	0	1	46550.8	Northern Conservation Zone
24.1	-19.7	12	0	5575	0.483231	2	Lowbio	Lowspecies	1	0	0	1	5575	0.059054	1	Lowbio	Lowspecies	1	0	0	1	46509.3	Northern Conservation Zone
24.1	-19.5	12	0	5576	0.0582662	3	Lowbio	MediumSpecies	1	0	0	1	5576	0.161657	4	Lowbio	MediumSpecies	1	0	0	1	46566	Northern Conservation Zone
24.3	-20.3	12	0	5591	2.55864	5	Lowbio	MediumSpecies	1	0	0	1	5591	1.4501	7	Lowbio	Highspecies	2	0	0	2	46351.6	Northern Conservation Zone
24.3	-19.9	12	0	5593	0.096527	1	Lowbio	Lowspecies	1	0	0	1	5593	0.304135	2	Lowbio	Lowspecies	1	0	0	1	46468.1	Northern Conservation Zone
24.3	-19.7	12	0	5594	0	0	Lowbio	Lowspecies	1	0	0	1	5594	0	0	Lowbio	Lowspecies	1	0	0	1	46525.5	Northern Conservation Zone
24.3	-19.5	12	0	5595	0.0080085	0	Lowbio	Lowspecies	1	0	0	1	5595	0	0	Lowbio	Lowspecies	1	0	0	1	46582.3	Northern Conservation Zone
24.3	-19.3	12	0	5596	0.0194727	2	Lowbio	Lowspecies	1	0	0	1	5596	0.003785	2	Lowbio	Lowspecies	1	0	0	1	46638.6	Northern Conservation Zone
24.5	-19.9	12	0	5609	0.0733405	2	Lowbio	Lowspecies	1	0	0	1	5609	0.032631	2	Lowbio	Lowspecies	1	0	0	1	46485.2	Northern Conservation Zone
24.5	-19.7	12	0	5610	0.486444	4	Lowbio	MediumSpecies	1	0	0	1	5610	0.176346	2	Lowbio	Lowspecies	1	0	0	1	46542.7	Northern Conservation Zone
24.5	-19.5	12	0	5611	0.0534772	2	Lowbio	Lowspecies	1	0	0	1	5611	0.15047	2	Lowbio	Lowspecies	1	0	0	1	46599.6	Northern Conservation Zone
24.7	-19.7	12	0	5627	0	0	Lowbio	Lowspecies	1	0	0	1	5627	0.218096	1	Lowbio	Lowspecies	1	0	0	1	46560.9	Northern Conservation Zone
24.7	-19.5	12	0	5628	0.0114225	2	Lowbio	Lowspecies	1	0	0	1	5628	0.224932	2	Lowbio	Lowspecies	1	0	0	1	46617.8	Northern Conservation Zone
24.9	-19.5	12	0	5644	0.0057015	1	Lowbio	Lowspecies	1	0	0	1	5644	0.202931	2	Lowbio	Lowspecies	1	0	0	1	46637.2	Northern Conservation Zone
24.9	-19.3	12	0	5645	0.0252178	2	Lowbio	Lowspecies	1	0	0	1	5645	0.253718	2	Lowbio	Lowspecies	1	0	0	1	46693.6	Northern Conservation Zone
25.1	-19.7	12	0	5661	0.635536	2	Lowbio	Lowspecies	1	0	0	1	5661	0.213879	3	Lowbio	MediumSpecies	1	0	0	1	46600.4	Northern Conservation Zone
25.1	-19.5	12	0	5662	0.292962	4	Lowbio	MediumSpecies	1	0	0	1	5662	5.51597	3	Lowbio	MediumSpecies	1	0	0	1	46657.5	Northern Conservation Zone
25.1	-19.3	12	0	5663	0.0752925	3	Lowbio	MediumSpecies	1	0	0	1	5663	0.000783	1	Lowbio	Lowspecies	1	0	0	1	46714.1	Northern Conservation Zone
25.3	-20.9	12	0	5678	0.0396615	2	Lowbio	Lowspecies	1	0	0	1	5678	0	0	Lowbio	Lowspecies	1	0	0	1	46266.7	Northern Conservation Zone
25.3	-20.7	12	0	5679	0.0068345	0	Lowbio	Lowspecies	1	0	0	1	5679	0	0	Lowbio	Lowspecies	1	0	0	1	46327.3	Northern Conservation Zone
25.3	-20.5	12	0	5680	0.146093	0	Lowbio	Lowspecies	1	0	0	1	5680	0.405544	1	Lowbio	Lowspecies	1	0	0	1	46387.3	Northern Conservation Zone
25.3	-19.5	12	0	5685	0.213863	5	Lowbio	MediumSpecies	1	0	0	1	5685	0.613742	3	Lowbio	MediumSpecies	1	0	0	1	46678.9	Northern Conservation Zone
25.3	-19.3	12	0	5686	0.104915	2	Lowbio	Lowspecies	1	0	0	1	5686	6.71548	4	Mediumbio	MediumSpecies	0	2	0	2	46735.5	Northern Conservation Zone
25.5	-20.9	12	0	5703	0.0145055	1	Lowbio	Lowspecies	1	0	0	1	5703	0	0	Lowbio	Lowspecies	1	0	0	1	46288.5	Northern Conservation Zone
25.5	-20.7	12	0	5704	0	0	Lowbio	Lowspecies	1	0	0	1	5704	0.039132	1	Lowbio	Lowspecies	1	0	0	1	46349.2	Northern Conservation Zone
25.5	-20.5	12	0	5705	0.151837	1	Lowbio	Lowspecies	1	0	0	1	5705	0.055348	1	Lowbio	Lowspecies	1	0	0	1	46409.3	Northern Conservation Zone
25.5	-19.7	12	0	5709	0.271816	4	Lowbio	MediumSpecies	1	0	0	1	5709	0.053522	2	Lowbio	Lowspecies	1	0	0	1	46644	Northern Conservation Zone
25.5	-19.5	12	0	5710	0.0145235	1	Lowbio	Lowspecies	1	0	0	1	5710	0	0	Lowbio	Lowspecies	1	0	0	1	46701.3	Northern Conservation Zone
25.5	-19.3	12	0	5711	0.160164	3	Lowbio	MediumSpecies	1	0	0	1	5711	2.07438	3	Lowbio	MediumSpecies	1	0	0	1	46758	Northern Conservation Zone
25.7	-19.7	12	0	5740	0.393586	5	Lowbio	MediumSpecies	1	0	0	1	5740	0.562472	3	Lowbio	MediumSpecies	1	0	0	1	46667.4	Northern Conservation Zone
25.7	-19.5	12	0	5741	0	1	Lowbio	Lowspecies	1	0	0	1	5741	1.41115	2	Lowbio	Lowspecies	1	0	0	1	46724.7	Northern Conservation Zone
25.9	-19.7	12	0	5768	0.00765075	3	Lowbio	MediumSpecies	1	0	0	1	5768	0.181908	3	Lowbio	MediumSpecies	1	0	0	1	46691.7	Northern Conservation Zone
24.675	-18.0417	1	0	13	92.3291	2	Highbio	Lowspecies	0	0	2	2	13	28.727	1	Highbio	Lowspecies	0	0	2	2	326.485	Northern Conservation Zone
24.6917	-17.975	1	0	26	393.781	2	Highbio	Lowspecies	0	0	2	2	26	4.14483	1	Lowbio	Lowspecies	1	0	0	1	326.617	Northern Conservation Zone
24.7083	-17.975	1	0	35	44.2221	2	Highbio	Lowspecies	0	0	2	2	35	2.90278	1	Lowbio	Lowspecies	1	0	0	1	326.628	Northern Conservation Zone
24.725	-18.025	1	0	41	115.653	4	Highbio	MediumSpecies	0	0	3	3	41	1.68535	2	Lowbio	Lowspecies	1	0	0	1	326.549	Northern Conservation Zone
24.7417	-18.025	1	0	50	49.381	2	Highbio	Lowspecies	0	0	2	2	50	13.0021	2	Mediumbio	Lowspecies	0	1	0	1	326.56	Northern Conservation Zone
24.7583	-17.925	1	0	65	73.3825	2	Highbio	Lowspecies	0	0	2	2	65	46.2715	2	Highbio	Lowspecies	0	0	2	2	326.753	Northern Conservation Zone
24.7583	-17.9083	1	0	66	131.21	2	Highbio	Lowspecies	0	0	2	2	66	0.374404	1	Lowbio	Lowspecies	1	0	0	1	326.783	Northern Conservation Zone
24.775	-18.0083	1	0	72	67.9781	2	Highbio	Lowspecies	0	0	2	2	72	24.3377	1	Highbio	Lowspecies	0	0	2	2	326.613	Northern Conservation Zone
24.775	-17.9917	1	0	73	36.4242	2	Highbio	Lowspecies	0	0	2	2	73	29.6162	3	Highbio	MediumSpecies	0	0	3	3	326.643	Northern Conservation Zone
24.7917	-17.9417	1	0	88	55.3913	2	Highbio	Lowspecies	0	0	2	2	88	60.3687	2	Highbio	Lowspecies	0	0	2	2	326.746	Northern Conservation Zone
24.8083	-17.975	1	0	98	43.4444	3	Highbio	MediumSpecies	0	0	3	3	98	28.8145	2	Highbio	Lowspecies	0	0	2	2	326.697	Northern Conservation Zone
24.8083	-17.875	1	0	104	195.714	3	Highbio	MediumSpecies	0	0	3	3	104	90.017	5	Highbio	MediumSpecies	0	0	3	3	326.878	Northern Conservation Zone
24.825	-17.9583	1	0	114	76.6972	2	Highbio	Lowspecies	0	0	2	2	114	52.1178	2	Highbio	Lowspecies	0	0	2	2	326.738	Northern Conservation Zone
24.825	-17.8917	1	0	118	144.361	2	Highbio	Lowspecies	0	0	2	2	118	1.55087	1	Lowbio	Lowspecies	1	0	0	1	326.859	Northern Conservation Zone
24.825	-17.875	1	0	119	437.304	3	Highbio	MediumSpecies	0	0	3	3	119	87.4122	4	Highbio	MediumSpecies	0	0	3	3	326.89	Northern Conservation Zone
24.825	-17.8583	1	0	120	33.176	6	Highbio	Highspecies	0	0	3	3	120	19.1971	5	Highbio	MediumSpecies	0	0	3	3	326.92	Northern Conservation Zone
24.8417	-17.875	1	0	134	237.891	3	Highbio	MediumSpecies	0	0	3	3	134	102.62	2	Highbio	Lowspecies	0	0	2	2	326.901	Northern Conservation Zone
24.8417	-17.8583	1	0	135	22.5088	2	Highbio	Lowspecies	0	0	2	2	135	103.51	3	Highbio	MediumSpecies	0	0	3	3	326.931	Northern Conservation Zone
24.8583	-17.8917	1	0	148	20.5819	2	Highbio	Lowspecies	0	0	2	2	148	0.314813	1	Lowbio	Lowspecies	1	0	0	1	326.883	Northern Conservation Zone
24.8583	-17.875	1	0	149	149.472	3	Highbio	MediumSpecies	0	0	3	3	149	84.9167	2	Highbio	Lowspecies	0	0	2	2	326.913	Northern Conservation Zone
24.8583	-17.8583	1	0	150	137.203	6	Highbio	Highspecies	0	0	3	3	150	79.9451	3	Highbio	MediumSpecies	0	0	3	3	326.943	Northern Conservation Zone
24.875	-18.025	1	0	155	57.9384	2	Highbio	Lowspecies	0	0	2	2	155	25.1306	1	Highbio	Lowspecies	0	0	2	2	326.652	Northern Conservation Zone
24.875	-17.9083	1	0	162	30.451	2	Highbio	Lowspecies	0	0	2	2	162	0	0	Lowbio	Lowspecies	1	0	0	1	326.864	Northern Conservation Zone
24.875	-17.8917	1	0	163	104.99	2	Highbio	Lowspecies	0	0	2	2	163	5.92266	2	Lowbio	Lowspecies	1	0	0	1	326.894	Northern Conservation Zone
24.875	-17.8583	1	0	165	35.1539	2	Highbio	Lowspecies	0	0	2	2	165	2.70106	2	Lowbio	Lowspecies	1	0	0	1	326.955	Northern Conservation Zone
24.8917	-17.9417	1	0	175	45.367	3	Highbio	MediumSpecies	0	0	3	3	175	32.4955	1	Highbio	Lowspecies	0	0	2	2	326.815	Northern Conservation Zone
24.9083	-17.975	1	0	188	58.3806	2	Highbio	Lowspecies	0	0	2	2	188	8.05027	2	Mediumbio	Lowspecies	0	1	0	1	326.767	Northern Conservation Zone
24.9083	-17.9583	1	0	189	49.8782	2	Highbio	Lowspecies	0	0	2	2	189	50.0002	2	Highbio	Lowspecies	0	0	2	2	326.797	Northern Conservation Zone
24.9083	-17.9417	1	0	190	91.8476	2	Highbio	Lowspecies	0	0	2	2	190	60.8375	2	Highbio	Lowspecies	0	0	2	2	326.827	Northern Conservation Zone
24.9083	-17.925	1	0	191	104.678	3	Highbio	MediumSpecies	0	0	3	3	191	1.41204	2	Lowbio	Lowspecies	1	0	0	1	326.858	Northern Conservation Zone
24.9083	-17.9083	1	0	192	105.269	3	Highbio	MediumSpecies	0	0	3	3	192	71.6457	3	Highbio	MediumSpecies	0	0	3	3	326.888	Northern Conservation Zone
24.9083	-17.8917	1	0	193	94.095	2	Highbio	Lowspecies	0	0	2	2	193	11.7734	2	Mediumbio	Lowspecies	0	1	0	1	326.918	Northern Conservation Zone
24.9083	-17.8583	1	0	195	20.4573	3	Highbio	MediumSpecies	0	0	3	3	195	71.8379	3	Highbio	MediumSpecies	0	0	3	3	326.978	Northern Conservation Zone
24.9083	-17.825	1	0	197	175.705	3	Highbio	MediumSpecies	0	0	3	3	197	43.3123	2	Highbio	Lowspecies	0	0	2	2	327.039	Northern Conservation Zone
24.925	-17.9583	1	0	207	28.6967	3	Highbio	MediumSpecies	0	0	3	3	207	22.0377	1	Highbio	Lowspecies	0	0	2	2	326.809	Northern Conservation Zone
24.925	-17.9083	1	0	210	47.8743	2	Highbio	Lowspecies	0	0	2	2	210	11.7453	1	Mediumbio	Lowspecies	0	1	0	1	326.9	Northern Conservation Zone
24.9417	-17.9417	1	0	226	56.2223	2	Highbio	Lowspecies	0	0	2	2	226	34.7738	2	Highbio	Lowspecies	0	0	2	2	326.851	Northern Conservation Zone
24.9417	-17.925	1	0	227	21.9415	2	Highbio	Lowspecies	0	0	2	2	227	30.1826	3	Highbio	MediumSpecies	0	0	3	3	326.881	Northern Conservation Zone
24.9417	-17.9083	1	0	228	48.2632	3	Highbio	MediumSpecies	0	0	3	3	228	16.0431	1	Mediumbio	Lowspecies	0	1	0	1	326.912	Northern Conservation Zone
24.9417	-17.8417	1	0	232	43.6168	2	Highbio	Lowspecies	0	0	2	2	232	34.27	2	Highbio	Lowspecies	0	0	2	2	327.032	Northern Conservation Zone
24.9417	-17.825	1	0	233	110.68	2	Highbio	Lowspecies	0	0	2	2	233	70.0534	2	Highbio	Lowspecies	0	0	2	2	327.062	Northern Conservation Zone
24.9417	-17.8083	1	0	234	67.7157	3	Highbio	MediumSpecies	0	0	3	3	234	80.4607	4	Highbio	MediumSpecies	0	0	3	3	327.093	Northern Conservation Zone
24.9583	-17.9417	1	0	244	31.7758	2	Highbio	Lowspecies	0	0	2	2	244	3.42982	1	Lowbio	Lowspecies	1	0	0	1	326.863	Northern Conservation Zone
24.975	-18.025	1	0	257	19.3019	2	Highbio	Lowspecies	0	0	2	2	257	30.6521	1	Highbio	Lowspecies	0	0	2	2	326.723	Northern Conservation Zone
24.975	-17.9917	1	0	259	126.99	2	Highbio	Lowspecies	0	0	2	2	259	45.3555	1	Highbio	Lowspecies	0	0	2	2	326.784	Northern Conservation Zone
24.975	-17.925	1	0	263	40.0752	2	Highbio	Lowspecies	0	0	2	2	263	21.1645	4	Highbio	MediumSpecies	0	0	3	3	326.905	Northern Conservation Zone
24.975	-17.8917	1	0	265	69.1586	3	Highbio	MediumSpecies	0	0	3	3	265	38.0951	2	Highbio	Lowspecies	0	0	2	2	326.966	Northern Conservation Zone
24.975	-17.8417	1	0	268	69.2407	3	Highbio	MediumSpecies	0	0	3	3	268	0.767091	1	Lowbio	Lowspecies	1	0	0	1	327.056	Northern Conservation Zone
24.975	-17.825	1	0	269	65.5799	3	Highbio	MediumSpecies	0	0	3	3	269	10.5278	4	Mediumbio	MediumSpecies	0	2	0	2	327.086	Northern Conservation Zone
24.9917	-17.9417	1	0	280	22.8613	2	Highbio	Lowspecies	0	0	2	2	280	0.737928	1	Lowbio	Lowspecies	1	0	0	1	326.887	Northern Conservation Zone
24.9917	-17.875	1	0	284	62.9505	2	Highbio	Lowspecies	0	0	2	2	284	83.8226	1	Highbio	Lowspecies	0	0	2	2	327.008	Northern Conservation Zone
24.9917	-17.8417	1	0	286	84.4581	4	Highbio	MediumSpecies	0	0	3	3	286	50.807	4	Highbio	MediumSpecies	0	0	3	3	327.068	Northern Conservation Zone
25.0083	-17.9583	1	0	297	20.9978	2	Highbio	Lowspecies	0	0	2	2	297	9.7501	2	Mediumbio	Lowspecies	0	1	0	1	326.869	Northern Conservation Zone
25.0083	-17.8583	1	0	303	30.8799	3	Highbio	MediumSpecies	0	0	3	3	303	63.2275	2	Highbio	Lowspecies	0	0	2	2	327.05	Northern Conservation Zone
25.025	-18.0083	1	0	309	75.7076	3	Highbio	MediumSpecies	0	0	3	3	309	39.7733	1	Highbio	Lowspecies	0	0	2	2	326.79	Northern Conservation Zone
25.025	-17.9583	1	0	312	46.5424	2	Highbio	Lowspecies	0	0	2	2	312	17.2631	2	Mediumbio	Lowspecies	0	1	0	1	326.881	Northern Conservation Zone
25.025	-17.8583	1	0	318	68.2055	2	Highbio	Lowspecies	0	0	2	2	318	66.7453	2	Highbio	Lowspecies	0	0	2	2	327.063	Northern Conservation Zone
25.0417	-17.9083	1	0	330	48.514	2	Highbio	Lowspecies	0	0	2	2	330	61.456	1	Highbio	Lowspecies	0	0	2	2	326.984	Northern Conservation Zone
25.075	-18.075	1	0	350	28.323	2	Highbio	Lowspecies	0	0	2	2	350	43.0609	2	Highbio	Lowspecies	0	0	2	2	326.704	Northern Conservation Zone
25.0917	-18.025	1	0	368	84.2513	2	Highbio	Lowspecies	0	0	2	2	368	23.8012	2	Highbio	Lowspecies	0	0	2	2	326.808	Northern Conservation Zone
25.0917	-17.975	1	0	371	28.8558	2	Highbio	Lowspecies	0	0	2	2	371	69.1016	1	Highbio	Lowspecies	0	0	2	2	326.9	Northern Conservation Zone
25.0917	-17.9083	1	0	375	33.1218	2	Highbio	Lowspecies	0	0	2	2	375	9.33564	2	Mediumbio	Lowspecies	0	1	0	1	327.021	Northern Conservation Zone
25.0917	-17.8583	1	0	378	111.793	3	Highbio	MediumSpecies	0	0	3	3	378	179.893	5	Highbio	MediumSpecies	0	0	3	3	327.112	Northern Conservation Zone
25.1083	-17.9083	1	0	390	19.8527	2	Highbio	Lowspecies	0	0	2	2	390	0	0	Lowbio	Lowspecies	1	0	0	1	327.033	Northern Conservation Zone
25.1083	-17.8417	1	0	394	68.0467	4	Highbio	MediumSpecies	0	0	3	3	394	39.7872	5	Highbio	MediumSpecies	0	0	3	3	327.154	Northern Conservation Zone
25.1083	-17.825	1	0	395	74.564	4	Highbio	MediumSpecies	0	0	3	3	395	9.15585	6	Mediumbio	Highspecies	0	3	0	3	327.185	Northern Conservation Zone
25.125	-17.975	1	0	404	68.2289	2	Highbio	Lowspecies	0	0	2	2	404	32.3664	1	Highbio	Lowspecies	0	0	2	2	326.925	Northern Conservation Zone
25.125	-17.925	1	0	407	102.139	2	Highbio	Lowspecies	0	0	2	2	407	2.93652	2	Lowbio	Lowspecies	1	0	0	1	327.016	Northern Conservation Zone
25.125	-17.8583	1	0	411	96.3389	2	Highbio	Lowspecies	0	0	2	2	411	4.82085	2	Lowbio	Lowspecies	1	0	0	1	327.137	Northern Conservation Zone
25.125	-17.8417	1	0	412	85.1703	2	Highbio	Lowspecies	0	0	2	2	412	65.291	5	Highbio	MediumSpecies	0	0	3	3	327.167	Northern Conservation Zone
25.125	-17.825	1	0	413	208.017	4	Highbio	MediumSpecies	0	0	3	3	413	73.5658	6	Highbio	Highspecies	0	0	3	3	327.197	Northern Conservation Zone
25.1417	-17.9083	1	0	426	28.3272	2	Highbio	Lowspecies	0	0	2	2	426	34.5541	2	Highbio	Lowspecies	0	0	2	2	327.058	Northern Conservation Zone
25.1417	-17.8417	1	0	430	22.7209	2	Highbio	Lowspecies	0	0	2	2	430	47.68	2	Highbio	Lowspecies	0	0	2	2	327.179	Northern Conservation Zone
25.1417	-17.8083	1	0	432	416.398	4	Highbio	MediumSpecies	0	0	3	3	432	94.0846	5	Highbio	MediumSpecies	0	0	3	3	327.24	Northern Conservation Zone
22.425	-19.375	3	0	845	22.1433	7	Highbio	Highspecies	0	0	3	3	845	8.3747	7	Mediumbio	Highspecies	0	3	0	3	2906.56	Northern Conservation Zone
22.475	-19.775	3	0	853	25.7377	3	Highbio	MediumSpecies	0	0	3	3	853	1.28446	2	Lowbio	Lowspecies	1	0	0	1	2899.63	Northern Conservation Zone
22.475	-19.425	3	0	860	16.2514	8	Mediumbio	Highspecies	0	3	0	3	860	30.9156	7	Highbio	Highspecies	0	0	3	3	2905.8	Northern Conservation Zone
22.475	-19.375	3	0	861	13.7272	8	Mediumbio	Highspecies	0	3	0	3	861	16.5355	7	Mediumbio	Highspecies	0	3	0	3	2906.68	Northern Conservation Zone
22.475	-19.325	3	0	862	32.2545	9	Highbio	Highspecies	0	0	3	3	862	27.0467	8	Highbio	Highspecies	0	0	3	3	2907.55	Northern Conservation Zone
22.475	-19.275	3	0	863	6.53907	8	Mediumbio	Highspecies	0	3	0	3	863	23.5612	7	Highbio	Highspecies	0	0	3	3	2908.41	Northern Conservation Zone
22.475	-19.175	3	0	865	17.4919	7	Mediumbio	Highspecies	0	3	0	3	865	6.64195	3	Mediumbio	MediumSpecies	0	2	0	2	2910.15	Northern Conservation Zone
22.475	-19.075	3	0	867	35.2488	4	Highbio	MediumSpecies	0	0	3	3	867	0.741449	2	Lowbio	Lowspecies	1	0	0	1	2911.87	Northern Conservation Zone
22.525	-19.625	3	0	874	40.5637	4	Highbio	MediumSpecies	0	0	3	3	874	94.9972	6	Highbio	Highspecies	0	0	3	3	2902.41	Northern Conservation Zone
22.525	-19.475	3	0	877	132.59	5	Highbio	MediumSpecies	0	0	3	3	877	13.937	7	Mediumbio	Highspecies	0	3	0	3	2905.05	Northern Conservation Zone
22.525	-19.425	3	0	878	16.4982	6	Mediumbio	Highspecies	0	3	0	3	878	3.50697	7	Lowbio	Highspecies	2	0	0	2	2905.92	Northern Conservation Zone
22.525	-19.275	3	0	881	31.6021	8	Highbio	Highspecies	0	0	3	3	881	9.90023	5	Mediumbio	MediumSpecies	0	2	0	2	2908.53	Northern Conservation Zone
22.525	-19.225	3	0	882	12.8129	7	Mediumbio	Highspecies	0	3	0	3	882	18.1432	3	Mediumbio	MediumSpecies	0	2	0	2	2909.4	Northern Conservation Zone
22.525	-19.175	3	0	883	19.6706	4	Highbio	MediumSpecies	0	0	3	3	883	7.43119	4	Mediumbio	MediumSpecies	0	2	0	2	2910.26	Northern Conservation Zone
22.575	-19.425	3	0	898	10.2062	8	Mediumbio	Highspecies	0	3	0	3	898	7.97685	8	Mediumbio	Highspecies	0	3	0	3	2906.05	Northern Conservation Zone
22.575	-19.325	3	0	900	14.8326	9	Mediumbio	Highspecies	0	3	0	3	900	9.82497	5	Mediumbio	MediumSpecies	0	2	0	2	2907.79	Northern Conservation Zone
22.575	-19.275	3	0	901	60.1989	6	Highbio	Highspecies	0	0	3	3	901	11.485	3	Mediumbio	MediumSpecies	0	2	0	2	2908.66	Northern Conservation Zone
22.575	-19.225	3	0	902	13.8431	6	Mediumbio	Highspecies	0	3	0	3	902	1.1245	3	Lowbio	MediumSpecies	1	0	0	1	2909.52	Northern Conservation Zone
22.575	-19.175	3	0	903	7.05889	6	Mediumbio	Highspecies	0	3	0	3	903	0.863884	2	Lowbio	Lowspecies	1	0	0	1	2910.39	Northern Conservation Zone
22.625	-19.475	3	0	918	21.1556	9	Highbio	Highspecies	0	0	3	3	918	8.88203	4	Mediumbio	MediumSpecies	0	2	0	2	2905.3	Northern Conservation Zone
22.625	-19.275	3	0	922	6.99954	6	Mediumbio	Highspecies	0	3	0	3	922	1.66055	4	Lowbio	MediumSpecies	1	0	0	1	2908.78	Northern Conservation Zone
22.625	-19.225	3	0	923	20.7476	6	Highbio	Highspecies	0	0	3	3	923	4.70579	5	Lowbio	MediumSpecies	1	0	0	1	2909.65	Northern Conservation Zone
22.625	-18.975	3	0	928	63.4482	8	Highbio	Highspecies	0	0	3	3	928	35.9928	7	Highbio	Highspecies	0	0	3	3	2913.95	Northern Conservation Zone
22.625	-18.925	3	0	929	34.4112	10	Highbio	Highspecies	0	0	3	3	929	10.9799	5	Mediumbio	MediumSpecies	0	2	0	2	2914.81	Northern Conservation Zone
22.675	-19.425	3	0	943	40.9353	8	Highbio	Highspecies	0	0	3	3	943	2.60766	5	Lowbio	MediumSpecies	1	0	0	1	2906.3	Northern Conservation Zone
22.675	-19.375	3	0	944	36.4501	7	Highbio	Highspecies	0	0	3	3	944	7.00974	5	Mediumbio	MediumSpecies	0	2	0	2	2907.18	Northern Conservation Zone
22.675	-19.325	3	0	945	9.11076	7	Mediumbio	Highspecies	0	3	0	3	945	9.10609	6	Mediumbio	Highspecies	0	3	0	3	2908.05	Northern Conservation Zone
22.675	-19.125	3	0	949	21.0594	7	Highbio	Highspecies	0	0	3	3	949	3.88732	5	Lowbio	MediumSpecies	1	0	0	1	2911.51	Northern Conservation Zone
22.675	-19.075	3	0	950	27.5089	6	Highbio	Highspecies	0	0	3	3	950	22.2503	6	Highbio	Highspecies	0	0	3	3	2912.37	Northern Conservation Zone
22.675	-18.975	3	0	952	142.655	8	Highbio	Highspecies	0	0	3	3	952	43.1578	9	Highbio	Highspecies	0	0	3	3	2914.08	Northern Conservation Zone
22.675	-18.925	3	0	953	14.9759	6	Mediumbio	Highspecies	0	3	0	3	953	44.835	9	Highbio	Highspecies	0	0	3	3	2914.94	Northern Conservation Zone
22.675	-18.875	3	0	954	65.6974	5	Highbio	MediumSpecies	0	0	3	3	954	6.56022	4	Mediumbio	MediumSpecies	0	2	0	2	2915.79	Northern Conservation Zone
22.725	-19.575	3	0	964	18.6123	8	Mediumbio	Highspecies	0	3	0	3	964	10.2395	7	Mediumbio	Highspecies	0	3	0	3	2903.8	Northern Conservation Zone
22.725	-19.525	3	0	965	26.47	9	Highbio	Highspecies	0	0	3	3	965	14.0078	7	Mediumbio	Highspecies	0	3	0	3	2904.68	Northern Conservation Zone
22.725	-19.475	3	0	966	13.6738	8	Mediumbio	Highspecies	0	3	0	3	966	8.16572	5	Mediumbio	MediumSpecies	0	2	0	2	2905.56	Northern Conservation Zone
22.725	-19.425	3	0	967	8.95694	9	Mediumbio	Highspecies	0	3	0	3	967	4.39179	6	Lowbio	Highspecies	2	0	0	2	2906.44	Northern Conservation Zone
22.725	-19.125	3	0	973	29.4491	6	Highbio	Highspecies	0	0	3	3	973	2.78481	4	Lowbio	MediumSpecies	1	0	0	1	2911.64	Northern Conservation Zone
22.725	-19.025	3	0	975	36.4647	5	Highbio	MediumSpecies	0	0	3	3	975	6.59707	3	Mediumbio	MediumSpecies	0	2	0	2	2913.36	Northern Conservation Zone
22.725	-18.975	3	0	976	21.9358	7	Highbio	Highspecies	0	0	3	3	976	10.8986	6	Mediumbio	Highspecies	0	3	0	3	2914.22	Northern Conservation Zone
22.725	-18.825	3	0	979	19.8372	3	Highbio	MediumSpecies	0	0	3	3	979	20.7343	4	Highbio	MediumSpecies	0	0	3	3	2916.77	Northern Conservation Zone
22.775	-19.675	3	0	988	46.2412	8	Highbio	Highspecies	0	0	3	3	988	2.36997	5	Lowbio	MediumSpecies	1	0	0	1	2902.18	Northern Conservation Zone
22.775	-19.575	3	0	990	9.46923	8	Mediumbio	Highspecies	0	3	0	3	990	19.6455	7	Highbio	Highspecies	0	0	3	3	2903.94	Northern Conservation Zone
22.775	-19.525	3	0	991	14.6593	8	Mediumbio	Highspecies	0	3	0	3	991	4.92393	3	Lowbio	MediumSpecies	1	0	0	1	2904.82	Northern Conservation Zone
22.775	-19.475	3	0	992	17.7742	6	Mediumbio	Highspecies	0	3	0	3	992	1.65263	4	Lowbio	MediumSpecies	1	0	0	1	2905.7	Northern Conservation Zone
22.775	-19.275	3	0	996	37.7974	9	Highbio	Highspecies	0	0	3	3	996	15.8554	12	Mediumbio	Highspecies	0	3	0	3	2909.19	Northern Conservation Zone
22.775	-19.225	3	0	997	43.5969	11	Highbio	Highspecies	0	0	3	3	997	36.3723	10	Highbio	Highspecies	0	0	3	3	2910.06	Northern Conservation Zone
22.775	-19.175	3	0	998	45.8396	9	Highbio	Highspecies	0	0	3	3	998	26.2083	10	Highbio	Highspecies	0	0	3	3	2910.92	Northern Conservation Zone
22.775	-19.025	3	0	1001	23.3474	7	Highbio	Highspecies	0	0	3	3	1001	7.4074	6	Mediumbio	Highspecies	0	3	0	3	2913.5	Northern Conservation Zone
22.775	-18.975	3	0	1002	50.9179	10	Highbio	Highspecies	0	0	3	3	1002	32.6305	8	Highbio	Highspecies	0	0	3	3	2914.36	Northern Conservation Zone
22.775	-18.875	3	0	1004	87.4434	6	Highbio	Highspecies	0	0	3	3	1004	8.69815	2	Mediumbio	Lowspecies	0	1	0	1	2916.07	Northern Conservation Zone
22.825	-19.675	3	0	1014	33.2685	9	Highbio	Highspecies	0	0	3	3	1014	1.70487	4	Lowbio	MediumSpecies	1	0	0	1	2902.32	Northern Conservation Zone
22.825	-19.625	3	0	1015	9.73019	9	Mediumbio	Highspecies	0	3	0	3	1015	6.09915	6	Lowbio	Highspecies	2	0	0	2	2903.2	Northern Conservation Zone
22.825	-19.425	3	0	1019	8.70903	6	Mediumbio	Highspecies	0	3	0	3	1019	0.540636	5	Lowbio	MediumSpecies	1	0	0	1	2906.72	Northern Conservation Zone
22.825	-19.375	3	0	1020	7.14221	7	Mediumbio	Highspecies	0	3	0	3	1020	6.89813	5	Mediumbio	MediumSpecies	0	2	0	2	2907.59	Northern Conservation Zone
22.825	-19.325	3	0	1021	13.907	9	Mediumbio	Highspecies	0	3	0	3	1021	17.044	7	Mediumbio	Highspecies	0	3	0	3	2908.46	Northern Conservation Zone
22.825	-19.275	3	0	1022	22.1985	9	Highbio	Highspecies	0	0	3	3	1022	32.9677	11	Highbio	Highspecies	0	0	3	3	2909.33	Northern Conservation Zone
22.825	-19.225	3	0	1023	17.2688	7	Mediumbio	Highspecies	0	3	0	3	1023	15.1533	9	Mediumbio	Highspecies	0	3	0	3	2910.2	Northern Conservation Zone
22.825	-19.175	3	0	1024	10.4276	9	Mediumbio	Highspecies	0	3	0	3	1024	8.80419	10	Mediumbio	Highspecies	0	3	0	3	2911.07	Northern Conservation Zone
22.825	-19.125	3	0	1025	20.2618	6	Highbio	Highspecies	0	0	3	3	1025	12.1648	6	Mediumbio	Highspecies	0	3	0	3	2911.93	Northern Conservation Zone
22.825	-19.025	3	0	1027	10.0219	12	Mediumbio	Highspecies	0	3	0	3	1027	12.122	5	Mediumbio	MediumSpecies	0	2	0	2	2913.65	Northern Conservation Zone
22.825	-18.975	3	0	1028	16.3553	7	Mediumbio	Highspecies	0	3	0	3	1028	13.3757	7	Mediumbio	Highspecies	0	3	0	3	2914.5	Northern Conservation Zone
22.825	-18.775	3	0	1032	7.72087	6	Mediumbio	Highspecies	0	3	0	3	1032	2.51093	3	Lowbio	MediumSpecies	1	0	0	1	2917.91	Northern Conservation Zone
22.875	-19.775	3	0	1038	6.74638	9	Mediumbio	Highspecies	0	3	0	3	1038	2.24867	2	Lowbio	Lowspecies	1	0	0	1	2900.69	Northern Conservation Zone
22.875	-19.725	3	0	1039	8.47219	8	Mediumbio	Highspecies	0	3	0	3	1039	1.27646	5	Lowbio	MediumSpecies	1	0	0	1	2901.58	Northern Conservation Zone
22.875	-19.625	3	0	1041	10.093	7	Mediumbio	Highspecies	0	3	0	3	1041	1.62941	6	Lowbio	Highspecies	2	0	0	2	2903.35	Northern Conservation Zone
22.875	-19.375	3	0	1046	13.8367	9	Mediumbio	Highspecies	0	3	0	3	1046	1.15936	4	Lowbio	MediumSpecies	1	0	0	1	2907.74	Northern Conservation Zone
22.875	-19.325	3	0	1047	26.848	9	Highbio	Highspecies	0	0	3	3	1047	8.06986	8	Mediumbio	Highspecies	0	3	0	3	2908.61	Northern Conservation Zone
22.875	-19.275	3	0	1048	14.27	8	Mediumbio	Highspecies	0	3	0	3	1048	16.071	9	Mediumbio	Highspecies	0	3	0	3	2909.48	Northern Conservation Zone
22.875	-19.175	3	0	1050	11.14	8	Mediumbio	Highspecies	0	3	0	3	1050	7.39265	3	Mediumbio	MediumSpecies	0	2	0	2	2911.21	Northern Conservation Zone
22.875	-18.975	3	0	1054	43.3717	10	Highbio	Highspecies	0	0	3	3	1054	19.964	10	Highbio	Highspecies	0	0	3	3	2914.65	Northern Conservation Zone
22.875	-18.925	3	0	1055	154.646	4	Highbio	MediumSpecies	0	0	3	3	1055	13.8285	3	Mediumbio	MediumSpecies	0	2	0	2	2915.51	Northern Conservation Zone
22.875	-18.775	3	0	1058	35.2511	6	Highbio	Highspecies	0	0	3	3	1058	17.4126	5	Mediumbio	MediumSpecies	0	2	0	2	2918.05	Northern Conservation Zone
22.925	-19.875	3	0	1064	9.23752	8	Mediumbio	Highspecies	0	3	0	3	1064	7.5419	5	Mediumbio	MediumSpecies	0	2	0	2	2899.05	Northern Conservation Zone
22.925	-19.775	3	0	1066	12.2987	8	Mediumbio	Highspecies	0	3	0	3	1066	10.4062	5	Mediumbio	MediumSpecies	0	2	0	2	2900.84	Northern Conservation Zone
22.925	-19.725	3	0	1067	6.72067	8	Mediumbio	Highspecies	0	3	0	3	1067	4.44007	6	Lowbio	Highspecies	2	0	0	2	2901.72	Northern Conservation Zone
22.925	-19.675	3	0	1068	10.9506	9	Mediumbio	Highspecies	0	3	0	3	1068	6.30922	4	Lowbio	MediumSpecies	1	0	0	1	2902.61	Northern Conservation Zone
22.925	-19.625	3	0	1069	11.2085	9	Mediumbio	Highspecies	0	3	0	3	1069	5.24854	3	Lowbio	MediumSpecies	1	0	0	1	2903.5	Northern Conservation Zone
22.925	-19.575	3	0	1070	6.64756	6	Mediumbio	Highspecies	0	3	0	3	1070	10.1564	5	Mediumbio	MediumSpecies	0	2	0	2	2904.38	Northern Conservation Zone
22.925	-19.425	3	0	1073	17.9465	10	Mediumbio	Highspecies	0	3	0	3	1073	5.70171	5	Lowbio	MediumSpecies	1	0	0	1	2907.01	Northern Conservation Zone
22.925	-19.375	3	0	1074	14.5287	7	Mediumbio	Highspecies	0	3	0	3	1074	13.7695	5	Mediumbio	MediumSpecies	0	2	0	2	2907.89	Northern Conservation Zone
22.925	-19.325	3	0	1075	12.3738	9	Mediumbio	Highspecies	0	3	0	3	1075	21.9148	8	Highbio	Highspecies	0	0	3	3	2908.76	Northern Conservation Zone
22.925	-19.275	3	0	1076	10.1701	9	Mediumbio	Highspecies	0	3	0	3	1076	12.2827	8	Mediumbio	Highspecies	0	3	0	3	2909.63	Northern Conservation Zone
22.925	-19.225	3	0	1077	36.973	8	Highbio	Highspecies	0	0	3	3	1077	1.12891	4	Lowbio	MediumSpecies	1	0	0	1	2910.5	Northern Conservation Zone
22.925	-19.175	3	0	1078	12.6282	8	Mediumbio	Highspecies	0	3	0	3	1078	7.78675	8	Mediumbio	Highspecies	0	3	0	3	2911.36	Northern Conservation Zone
22.925	-19.125	3	0	1079	14.5222	6	Mediumbio	Highspecies	0	3	0	3	1079	0.558282	2	Lowbio	Lowspecies	1	0	0	1	2912.23	Northern Conservation Zone
22.925	-19.025	3	0	1081	7.91106	8	Mediumbio	Highspecies	0	3	0	3	1081	4.33828	6	Lowbio	Highspecies	2	0	0	2	2913.95	Northern Conservation Zone
22.925	-18.975	3	0	1082	40.679	7	Highbio	Highspecies	0	0	3	3	1082	29.894	7	Highbio	Highspecies	0	0	3	3	2914.8	Northern Conservation Zone
22.925	-18.875	3	0	1084	61.2244	5	Highbio	MediumSpecies	0	0	3	3	1084	26.1223	2	Highbio	Lowspecies	0	0	2	2	2916.51	Northern Conservation Zone
22.925	-18.825	3	0	1085	36.6097	5	Highbio	MediumSpecies	0	0	3	3	1085	21.322	7	Highbio	Highspecies	0	0	3	3	2917.36	Northern Conservation Zone
22.925	-18.775	3	0	1086	25.0789	5	Highbio	MediumSpecies	0	0	3	3	1086	36.4111	5	Highbio	MediumSpecies	0	0	3	3	2918.21	Northern Conservation Zone
22.975	-19.975	3	0	1092	20.8369	4	Highbio	MediumSpecies	0	0	3	3	1092	4.45641	3	Lowbio	MediumSpecies	1	0	0	1	2897.41	Northern Conservation Zone
22.975	-19.875	3	0	1094	8.63627	9	Mediumbio	Highspecies	0	3	0	3	1094	1.9249	5	Lowbio	MediumSpecies	1	0	0	1	2899.2	Northern Conservation Zone
22.975	-19.775	3	0	1096	11.3329	8	Mediumbio	Highspecies	0	3	0	3	1096	13.4822	7	Mediumbio	Highspecies	0	3	0	3	2900.99	Northern Conservation Zone
22.975	-19.575	3	0	1100	15.5643	10	Mediumbio	Highspecies	0	3	0	3	1100	12.8785	5	Mediumbio	MediumSpecies	0	2	0	2	2904.53	Northern Conservation Zone
22.975	-19.525	3	0	1101	6.54788	7	Mediumbio	Highspecies	0	3	0	3	1101	3.71008	7	Lowbio	Highspecies	2	0	0	2	2905.41	Northern Conservation Zone
22.975	-19.475	3	0	1102	13.1183	11	Mediumbio	Highspecies	0	3	0	3	1102	11.2443	4	Mediumbio	MediumSpecies	0	2	0	2	2906.29	Northern Conservation Zone
22.975	-19.425	3	0	1103	13.7729	13	Mediumbio	Highspecies	0	3	0	3	1103	4.13307	7	Lowbio	Highspecies	2	0	0	2	2907.17	Northern Conservation Zone
22.975	-19.325	3	0	1105	14.3974	7	Mediumbio	Highspecies	0	3	0	3	1105	18.2368	5	Mediumbio	MediumSpecies	0	2	0	2	2908.92	Northern Conservation Zone
22.975	-19.225	3	0	1107	7.58835	7	Mediumbio	Highspecies	0	3	0	3	1107	1.66982	5	Lowbio	MediumSpecies	1	0	0	1	2910.65	Northern Conservation Zone
22.975	-18.975	3	0	1112	97.1229	7	Highbio	Highspecies	0	0	3	3	1112	8.19448	4	Mediumbio	MediumSpecies	0	2	0	2	2914.96	Northern Conservation Zone
22.975	-18.875	3	0	1114	77.6458	4	Highbio	MediumSpecies	0	0	3	3	1114	21.5825	1	Highbio	Lowspecies	0	0	2	2	2916.66	Northern Conservation Zone
22.975	-18.825	3	0	1115	27.418	5	Highbio	MediumSpecies	0	0	3	3	1115	6.91764	4	Mediumbio	MediumSpecies	0	2	0	2	2917.51	Northern Conservation Zone
23.025	-19.875	3	0	1122	9.15845	9	Mediumbio	Highspecies	0	3	0	3	1122	18.9302	5	Highbio	MediumSpecies	0	0	3	3	2899.36	Northern Conservation Zone
23.025	-19.825	3	0	1123	6.58009	9	Mediumbio	Highspecies	0	3	0	3	1123	17.1545	7	Mediumbio	Highspecies	0	3	0	3	2900.26	Northern Conservation Zone
23.025	-19.675	3	0	1126	11.0914	8	Mediumbio	Highspecies	0	3	0	3	1126	6.8096	8	Mediumbio	Highspecies	0	3	0	3	2902.92	Northern Conservation Zone
23.025	-19.625	3	0	1127	11.6945	11	Mediumbio	Highspecies	0	3	0	3	1127	3.04637	6	Lowbio	Highspecies	2	0	0	2	2903.81	Northern Conservation Zone
23.025	-19.525	3	0	1129	10.1848	11	Mediumbio	Highspecies	0	3	0	3	1129	39.1502	8	Highbio	Highspecies	0	0	3	3	2905.57	Northern Conservation Zone
23.025	-19.475	3	0	1130	44.3044	9	Highbio	Highspecies	0	0	3	3	1130	13.2313	7	Mediumbio	Highspecies	0	3	0	3	2906.45	Northern Conservation Zone
23.025	-19.425	3	0	1131	12.0521	7	Mediumbio	Highspecies	0	3	0	3	1131	26.4655	9	Highbio	Highspecies	0	0	3	3	2907.33	Northern Conservation Zone
23.025	-19.275	3	0	1134	9.3247	6	Mediumbio	Highspecies	0	3	0	3	1134	10.4	5	Mediumbio	MediumSpecies	0	2	0	2	2909.95	Northern Conservation Zone
23.025	-19.175	3	0	1136	22.4132	5	Highbio	MediumSpecies	0	0	3	3	1136	13.3685	4	Mediumbio	MediumSpecies	0	2	0	2	2911.68	Northern Conservation Zone
23.025	-19.025	3	0	1139	8.51704	7	Mediumbio	Highspecies	0	3	0	3	1139	4.55499	3	Lowbio	MediumSpecies	1	0	0	1	2914.26	Northern Conservation Zone
23.025	-18.975	3	0	1140	32.2198	3	Highbio	MediumSpecies	0	0	3	3	1140	25.1921	2	Highbio	Lowspecies	0	0	2	2	2915.12	Northern Conservation Zone
23.025	-18.875	3	0	1142	56.2477	3	Highbio	MediumSpecies	0	0	3	3	1142	3.93092	4	Lowbio	MediumSpecies	1	0	0	1	2916.82	Northern Conservation Zone
23.025	-18.775	3	0	1144	20.3973	4	Highbio	MediumSpecies	0	0	3	3	1144	11.6807	5	Mediumbio	MediumSpecies	0	2	0	2	2918.52	Northern Conservation Zone
23.075	-19.975	3	0	1149	12.1821	6	Mediumbio	Highspecies	0	3	0	3	1149	7.29292	5	Mediumbio	MediumSpecies	0	2	0	2	2897.73	Northern Conservation Zone
23.075	-19.925	3	0	1150	7.19715	8	Mediumbio	Highspecies	0	3	0	3	1150	4.66953	8	Lowbio	Highspecies	2	0	0	2	2898.63	Northern Conservation Zone
23.075	-19.675	3	0	1155	140.604	5	Highbio	MediumSpecies	0	0	3	3	1155	7.05666	3	Mediumbio	MediumSpecies	0	2	0	2	2903.09	Northern Conservation Zone
23.075	-19.525	3	0	1158	7.36644	9	Mediumbio	Highspecies	0	3	0	3	1158	19.9986	3	Highbio	MediumSpecies	0	0	3	3	2905.74	Northern Conservation Zone
23.075	-19.475	3	0	1159	10.2123	7	Mediumbio	Highspecies	0	3	0	3	1159	14.0992	9	Mediumbio	Highspecies	0	3	0	3	2906.61	Northern Conservation Zone
23.075	-19.325	3	0	1162	9.88923	6	Mediumbio	Highspecies	0	3	0	3	1162	7.18704	4	Mediumbio	MediumSpecies	0	2	0	2	2909.24	Northern Conservation Zone
23.075	-19.275	3	0	1163	8.10763	8	Mediumbio	Highspecies	0	3	0	3	1163	4.59291	6	Lowbio	Highspecies	2	0	0	2	2910.11	Northern Conservation Zone
23.075	-18.875	3	0	1171	19.5535	2	Highbio	Lowspecies	0	0	2	2	1171	1.35964	3	Lowbio	MediumSpecies	1	0	0	1	2916.99	Northern Conservation Zone
23.075	-18.825	3	0	1172	26.9487	3	Highbio	MediumSpecies	0	0	3	3	1172	5.34203	2	Lowbio	Lowspecies	1	0	0	1	2917.84	Northern Conservation Zone
23.125	-19.875	3	0	1179	13.2283	7	Mediumbio	Highspecies	0	3	0	3	1179	7.71155	6	Mediumbio	Highspecies	0	3	0	3	2899.69	Northern Conservation Zone
23.125	-19.575	3	0	1185	16.0376	10	Mediumbio	Highspecies	0	3	0	3	1185	2.53388	8	Lowbio	Highspecies	2	0	0	2	2905.02	Northern Conservation Zone
23.125	-19.525	3	0	1186	14.2099	11	Mediumbio	Highspecies	0	3	0	3	1186	12.4164	10	Mediumbio	Highspecies	0	3	0	3	2905.9	Northern Conservation Zone
23.125	-19.475	3	0	1187	8.4726	7	Mediumbio	Highspecies	0	3	0	3	1187	14.5658	7	Mediumbio	Highspecies	0	3	0	3	2906.78	Northern Conservation Zone
23.125	-19.225	3	0	1192	72.249	7	Highbio	Highspecies	0	0	3	3	1192	13.7584	2	Mediumbio	Lowspecies	0	1	0	1	2911.14	Northern Conservation Zone
23.125	-19.025	3	0	1196	10.5074	9	Mediumbio	Highspecies	0	3	0	3	1196	3.95875	6	Lowbio	Highspecies	2	0	0	2	2914.59	Northern Conservation Zone
23.175	-19.775	3	0	1215	6.90362	9	Mediumbio	Highspecies	0	3	0	3	1215	23.1742	6	Highbio	Highspecies	0	0	3	3	2901.64	Northern Conservation Zone
23.175	-19.675	3	0	1217	6.48906	8	Mediumbio	Highspecies	0	3	0	3	1217	6.4331	7	Mediumbio	Highspecies	0	3	0	3	2903.42	Northern Conservation Zone
23.175	-19.625	3	0	1218	7.23064	10	Mediumbio	Highspecies	0	3	0	3	1218	3.26346	7	Lowbio	Highspecies	2	0	0	2	2904.31	Northern Conservation Zone
23.175	-19.525	3	0	1220	16.673	6	Mediumbio	Highspecies	0	3	0	3	1220	3.74547	7	Lowbio	Highspecies	2	0	0	2	2906.07	Northern Conservation Zone
23.175	-19.375	3	0	1223	14.0928	6	Mediumbio	Highspecies	0	3	0	3	1223	7.88488	6	Mediumbio	Highspecies	0	3	0	3	2908.7	Northern Conservation Zone
23.175	-19.075	3	0	1229	7.30787	7	Mediumbio	Highspecies	0	3	0	3	1229	7.27963	7	Mediumbio	Highspecies	0	3	0	3	2913.91	Northern Conservation Zone
23.175	-19.025	3	0	1230	10.2102	8	Mediumbio	Highspecies	0	3	0	3	1230	5.65416	8	Lowbio	Highspecies	2	0	0	2	2914.76	Northern Conservation Zone
23.175	-18.975	3	0	1231	36.5545	4	Highbio	MediumSpecies	0	0	3	3	1231	56.8301	4	Highbio	MediumSpecies	0	0	3	3	2915.62	Northern Conservation Zone
23.175	-18.925	3	0	1232	62.1287	2	Highbio	Lowspecies	0	0	2	2	1232	26.7864	4	Highbio	MediumSpecies	0	0	3	3	2916.48	Northern Conservation Zone
23.225	-19.775	3	0	1247	7.93199	7	Mediumbio	Highspecies	0	3	0	3	1247	4.10424	4	Lowbio	MediumSpecies	1	0	0	1	2901.82	Northern Conservation Zone
23.225	-19.675	3	0	1249	14.865	8	Mediumbio	Highspecies	0	3	0	3	1249	80.1359	7	Highbio	Highspecies	0	0	3	3	2903.59	Northern Conservation Zone
23.225	-19.625	3	0	1250	19.4261	5	Highbio	MediumSpecies	0	0	3	3	1250	5.12625	6	Lowbio	Highspecies	2	0	0	2	2904.48	Northern Conservation Zone
23.225	-19.575	3	0	1251	8.59873	9	Mediumbio	Highspecies	0	3	0	3	1251	3.71333	5	Lowbio	MediumSpecies	1	0	0	1	2905.36	Northern Conservation Zone
23.225	-19.425	3	0	1254	10.5001	6	Mediumbio	Highspecies	0	3	0	3	1254	0.925499	4	Lowbio	MediumSpecies	1	0	0	1	2908	Northern Conservation Zone
23.225	-19.275	3	0	1257	17.4672	9	Mediumbio	Highspecies	0	3	0	3	1257	17.3199	8	Mediumbio	Highspecies	0	3	0	3	2910.62	Northern Conservation Zone
23.225	-19.125	3	0	1260	6.91135	9	Mediumbio	Highspecies	0	3	0	3	1260	5.45362	5	Lowbio	MediumSpecies	1	0	0	1	2913.22	Northern Conservation Zone
23.225	-19.075	3	0	1261	9.72607	10	Mediumbio	Highspecies	0	3	0	3	1261	19.2034	8	Highbio	Highspecies	0	0	3	3	2914.08	Northern Conservation Zone
23.225	-18.875	3	0	1265	98.5025	2	Highbio	Lowspecies	0	0	2	2	1265	27.025	2	Highbio	Lowspecies	0	0	2	2	2917.51	Northern Conservation Zone
23.225	-18.225	3	0	1278	31.5131	3	Highbio	MediumSpecies	0	0	3	3	1278	5.15991	4	Lowbio	MediumSpecies	1	0	0	1	2928.4	Northern Conservation Zone
23.225	-18.175	3	0	1279	19.187	2	Highbio	Lowspecies	0	0	2	2	1279	2.70043	4	Lowbio	MediumSpecies	1	0	0	1	2929.22	Northern Conservation Zone
23.225	-18.125	3	0	1280	23.4262	2	Highbio	Lowspecies	0	0	2	2	1280	1.5321	3	Lowbio	MediumSpecies	1	0	0	1	2930.04	Northern Conservation Zone
23.275	-19.725	3	0	1290	11.3003	12	Mediumbio	Highspecies	0	3	0	3	1290	47.3913	10	Highbio	Highspecies	0	0	3	3	2902.88	Northern Conservation Zone
23.275	-19.675	3	0	1291	25.0866	10	Highbio	Highspecies	0	0	3	3	1291	6.11565	9	Lowbio	Highspecies	2	0	0	2	2903.77	Northern Conservation Zone
23.275	-19.625	3	0	1292	24.7089	9	Highbio	Highspecies	0	0	3	3	1292	12.548	9	Mediumbio	Highspecies	0	3	0	3	2904.66	Northern Conservation Zone
23.275	-19.475	3	0	1295	8.73444	7	Mediumbio	Highspecies	0	3	0	3	1295	8.70831	6	Mediumbio	Highspecies	0	3	0	3	2907.3	Northern Conservation Zone
23.275	-19.325	3	0	1298	25.1182	8	Highbio	Highspecies	0	0	3	3	1298	17.1406	7	Mediumbio	Highspecies	0	3	0	3	2909.93	Northern Conservation Zone
23.275	-19.275	3	0	1299	17.9012	6	Mediumbio	Highspecies	0	3	0	3	1299	31.017	6	Highbio	Highspecies	0	0	3	3	2910.8	Northern Conservation Zone
23.275	-19.075	3	0	1303	30.9988	5	Highbio	MediumSpecies	0	0	3	3	1303	2.4098	7	Lowbio	Highspecies	2	0	0	2	2914.26	Northern Conservation Zone
23.275	-19.025	3	0	1304	53.5273	3	Highbio	MediumSpecies	0	0	3	3	1304	8.5235	3	Mediumbio	MediumSpecies	0	2	0	2	2915.12	Northern Conservation Zone
23.275	-18.925	3	0	1306	29.1576	2	Highbio	Lowspecies	0	0	2	2	1306	29.9027	1	Highbio	Lowspecies	0	0	2	2	2916.83	Northern Conservation Zone
23.275	-18.225	3	0	1320	47.4474	2	Highbio	Lowspecies	0	0	2	2	1320	32.3627	2	Highbio	Lowspecies	0	0	2	2	2928.58	Northern Conservation Zone
23.275	-18.125	3	0	1322	33.2941	5	Highbio	MediumSpecies	0	0	3	3	1322	6.73808	2	Mediumbio	Lowspecies	0	1	0	1	2930.22	Northern Conservation Zone
23.275	-18.075	3	0	1323	35.3562	5	Highbio	MediumSpecies	0	0	3	3	1323	2.384	2	Lowbio	Lowspecies	1	0	0	1	2931.04	Northern Conservation Zone
23.325	-19.675	3	0	1333	30.8588	7	Highbio	Highspecies	0	0	3	3	1333	0.392851	4	Lowbio	MediumSpecies	1	0	0	1	2903.95	Northern Conservation Zone
23.325	-19.625	3	0	1334	15.091	8	Mediumbio	Highspecies	0	3	0	3	1334	13.6472	4	Mediumbio	MediumSpecies	0	2	0	2	2904.84	Northern Conservation Zone
23.325	-19.525	3	0	1336	8.78643	7	Mediumbio	Highspecies	0	3	0	3	1336	19.7346	7	Highbio	Highspecies	0	0	3	3	2906.61	Northern Conservation Zone
23.325	-19.425	3	0	1338	8.85599	8	Mediumbio	Highspecies	0	3	0	3	1338	26.2536	9	Highbio	Highspecies	0	0	3	3	2908.36	Northern Conservation Zone
23.325	-19.325	3	0	1340	118.583	8	Highbio	Highspecies	0	0	3	3	1340	57.1927	10	Highbio	Highspecies	0	0	3	3	2910.11	Northern Conservation Zone
23.325	-19.275	3	0	1341	34.5622	7	Highbio	Highspecies	0	0	3	3	1341	20.0502	6	Highbio	Highspecies	0	0	3	3	2910.98	Northern Conservation Zone
23.325	-19.125	3	0	1344	73.1412	10	Highbio	Highspecies	0	0	3	3	1344	57.4479	8	Highbio	Highspecies	0	0	3	3	2913.58	Northern Conservation Zone
23.325	-19.025	3	0	1346	95.0225	2	Highbio	Lowspecies	0	0	2	2	1346	5.57601	1	Lowbio	Lowspecies	1	0	0	1	2915.3	Northern Conservation Zone
23.325	-18.975	3	0	1347	30.7406	2	Highbio	Lowspecies	0	0	2	2	1347	9.12383	2	Mediumbio	Lowspecies	0	1	0	1	2916.16	Northern Conservation Zone
23.325	-18.275	3	0	1361	90.2124	2	Highbio	Lowspecies	0	0	2	2	1361	5.40731	1	Lowbio	Lowspecies	1	0	0	1	2927.94	Northern Conservation Zone
23.325	-18.225	3	0	1362	24.1452	2	Highbio	Lowspecies	0	0	2	2	1362	24.3824	3	Highbio	MediumSpecies	0	0	3	3	2928.76	Northern Conservation Zone
23.375	-19.775	3	0	1373	8.57276	6	Mediumbio	Highspecies	0	3	0	3	1373	3.00274	6	Lowbio	Highspecies	2	0	0	2	2902.36	Northern Conservation Zone
23.375	-19.625	3	0	1376	17.5484	6	Mediumbio	Highspecies	0	3	0	3	1376	6.08082	5	Lowbio	MediumSpecies	1	0	0	1	2905.03	Northern Conservation Zone
23.375	-19.575	3	0	1377	12.9561	6	Mediumbio	Highspecies	0	3	0	3	1377	3.76878	5	Lowbio	MediumSpecies	1	0	0	1	2905.91	Northern Conservation Zone
23.375	-19.475	3	0	1379	40.6344	4	Highbio	MediumSpecies	0	0	3	3	1379	16.404	3	Mediumbio	MediumSpecies	0	2	0	2	2907.67	Northern Conservation Zone
23.375	-19.425	3	0	1380	26.93	4	Highbio	MediumSpecies	0	0	3	3	1380	124.285	6	Highbio	Highspecies	0	0	3	3	2908.55	Northern Conservation Zone
23.375	-19.375	3	0	1381	28.8481	9	Highbio	Highspecies	0	0	3	3	1381	21.4988	9	Highbio	Highspecies	0	0	3	3	2909.43	Northern Conservation Zone
23.375	-19.275	3	0	1383	8.15189	8	Mediumbio	Highspecies	0	3	0	3	1383	14.312	5	Mediumbio	MediumSpecies	0	2	0	2	2911.17	Northern Conservation Zone
23.375	-19.225	3	0	1384	7.77439	7	Mediumbio	Highspecies	0	3	0	3	1384	3.64822	4	Lowbio	MediumSpecies	1	0	0	1	2912.04	Northern Conservation Zone
23.375	-19.175	3	0	1385	332.899	7	Highbio	Highspecies	0	0	3	3	1385	3.53611	4	Lowbio	MediumSpecies	1	0	0	1	2912.91	Northern Conservation Zone
23.375	-19.125	3	0	1386	38.9181	9	Highbio	Highspecies	0	0	3	3	1386	2.901	6	Lowbio	Highspecies	2	0	0	2	2913.77	Northern Conservation Zone
23.375	-19.075	3	0	1387	23.1748	10	Highbio	Highspecies	0	0	3	3	1387	5.54779	8	Lowbio	Highspecies	2	0	0	2	2914.63	Northern Conservation Zone
23.375	-18.175	3	0	1405	36.8967	6	Highbio	Highspecies	0	0	3	3	1405	32.9377	7	Highbio	Highspecies	0	0	3	3	2929.78	Northern Conservation Zone
23.425	-19.575	3	0	1415	10.4912	6	Mediumbio	Highspecies	0	3	0	3	1415	4.33476	6	Lowbio	Highspecies	2	0	0	2	2906.1	Northern Conservation Zone
23.425	-19.525	3	0	1416	29.3289	7	Highbio	Highspecies	0	0	3	3	1416	7.91823	4	Mediumbio	MediumSpecies	0	2	0	2	2906.98	Northern Conservation Zone
23.425	-19.425	3	0	1418	53.2785	7	Highbio	Highspecies	0	0	3	3	1418	31.9719	6	Highbio	Highspecies	0	0	3	3	2908.74	Northern Conservation Zone
23.425	-19.375	3	0	1419	55.0374	10	Highbio	Highspecies	0	0	3	3	1419	55.7661	6	Highbio	Highspecies	0	0	3	3	2909.61	Northern Conservation Zone
23.425	-19.275	3	0	1421	6.89611	7	Mediumbio	Highspecies	0	3	0	3	1421	5.27987	6	Lowbio	Highspecies	2	0	0	2	2911.36	Northern Conservation Zone
23.425	-19.175	3	0	1423	13.2597	6	Mediumbio	Highspecies	0	3	0	3	1423	2.38935	5	Lowbio	MediumSpecies	1	0	0	1	2913.1	Northern Conservation Zone
23.425	-18.525	3	0	1436	79.9716	3	Highbio	MediumSpecies	0	0	3	3	1436	18.3104	3	Mediumbio	MediumSpecies	0	2	0	2	2924.16	Northern Conservation Zone
23.425	-18.425	3	0	1438	22.8267	3	Highbio	MediumSpecies	0	0	3	3	1438	12.9011	3	Mediumbio	MediumSpecies	0	2	0	2	2925.84	Northern Conservation Zone
23.425	-18.325	3	0	1440	24.8922	4	Highbio	MediumSpecies	0	0	3	3	1440	7.76473	6	Mediumbio	Highspecies	0	3	0	3	2927.5	Northern Conservation Zone
23.425	-18.275	3	0	1441	100.401	6	Highbio	Highspecies	0	0	3	3	1441	16.2831	6	Mediumbio	Highspecies	0	3	0	3	2928.32	Northern Conservation Zone
23.475	-19.475	3	0	1455	13.2525	8	Mediumbio	Highspecies	0	3	0	3	1455	55.8427	10	Highbio	Highspecies	0	0	3	3	2908.06	Northern Conservation Zone
23.475	-19.425	3	0	1456	17.9876	9	Mediumbio	Highspecies	0	3	0	3	1456	11.8867	6	Mediumbio	Highspecies	0	3	0	3	2908.93	Northern Conservation Zone
23.475	-19.375	3	0	1457	23.4482	7	Highbio	Highspecies	0	0	3	3	1457	24.3032	4	Highbio	MediumSpecies	0	0	3	3	2909.81	Northern Conservation Zone
23.475	-19.325	3	0	1458	19.3228	5	Highbio	MediumSpecies	0	0	3	3	1458	8.90269	7	Mediumbio	Highspecies	0	3	0	3	2910.68	Northern Conservation Zone
23.475	-19.225	3	0	1460	13.3287	8	Mediumbio	Highspecies	0	3	0	3	1460	5.67702	3	Lowbio	MediumSpecies	1	0	0	1	2912.42	Northern Conservation Zone
23.475	-19.175	3	0	1461	6.3772	7	Mediumbio	Highspecies	0	3	0	3	1461	3.31805	5	Lowbio	MediumSpecies	1	0	0	1	2913.29	Northern Conservation Zone
23.475	-19.125	3	0	1462	51.8749	8	Highbio	Highspecies	0	0	3	3	1462	2.75171	9	Lowbio	Highspecies	2	0	0	2	2914.16	Northern Conservation Zone
23.475	-19.075	3	0	1463	20.8588	4	Highbio	MediumSpecies	0	0	3	3	1463	0.545166	3	Lowbio	MediumSpecies	1	0	0	1	2915.02	Northern Conservation Zone
23.475	-18.975	3	0	1465	27.4897	2	Highbio	Lowspecies	0	0	2	2	1465	16.7112	2	Mediumbio	Lowspecies	0	1	0	1	2916.74	Northern Conservation Zone
23.475	-18.575	3	0	1473	76.9591	4	Highbio	MediumSpecies	0	0	3	3	1473	11.0875	2	Mediumbio	Lowspecies	0	1	0	1	2923.52	Northern Conservation Zone
23.475	-18.425	3	0	1476	27.2549	2	Highbio	Lowspecies	0	0	2	2	1476	14.1805	2	Mediumbio	Lowspecies	0	1	0	1	2926.03	Northern Conservation Zone
23.475	-18.325	3	0	1478	109.872	6	Highbio	Highspecies	0	0	3	3	1478	14.8643	5	Mediumbio	MediumSpecies	0	2	0	2	2927.7	Northern Conservation Zone
23.475	-18.275	3	0	1479	87.7589	5	Highbio	MediumSpecies	0	0	3	3	1479	22.3417	3	Highbio	MediumSpecies	0	0	3	3	2928.52	Northern Conservation Zone
23.525	-19.525	3	0	1492	29.2655	4	Highbio	MediumSpecies	0	0	3	3	1492	23.9969	6	Highbio	Highspecies	0	0	3	3	2907.37	Northern Conservation Zone
23.525	-19.475	3	0	1493	33.6712	7	Highbio	Highspecies	0	0	3	3	1493	28.8981	8	Highbio	Highspecies	0	0	3	3	2908.25	Northern Conservation Zone
23.525	-19.425	3	0	1494	27.9495	8	Highbio	Highspecies	0	0	3	3	1494	19.6585	7	Highbio	Highspecies	0	0	3	3	2909.13	Northern Conservation Zone
23.525	-19.375	3	0	1495	27.9553	10	Highbio	Highspecies	0	0	3	3	1495	1.87203	5	Lowbio	MediumSpecies	1	0	0	1	2910.01	Northern Conservation Zone
23.525	-19.325	3	0	1496	53.9424	3	Highbio	MediumSpecies	0	0	3	3	1496	15.3739	1	Mediumbio	Lowspecies	0	1	0	1	2910.88	Northern Conservation Zone
23.525	-19.275	3	0	1497	37.7972	2	Highbio	Lowspecies	0	0	2	2	1497	7.5517	2	Mediumbio	Lowspecies	0	1	0	1	2911.75	Northern Conservation Zone
23.525	-19.225	3	0	1498	30.6174	4	Highbio	MediumSpecies	0	0	3	3	1498	6.35191	5	Mediumbio	MediumSpecies	0	2	0	2	2912.62	Northern Conservation Zone
23.525	-19.175	3	0	1499	9.42599	6	Mediumbio	Highspecies	0	3	0	3	1499	15.0492	6	Mediumbio	Highspecies	0	3	0	3	2913.49	Northern Conservation Zone
23.525	-19.125	3	0	1500	42.9326	7	Highbio	Highspecies	0	0	3	3	1500	2.71374	7	Lowbio	Highspecies	2	0	0	2	2914.36	Northern Conservation Zone
23.525	-19.075	3	0	1501	72.7793	4	Highbio	MediumSpecies	0	0	3	3	1501	53.8885	3	Highbio	MediumSpecies	0	0	3	3	2915.22	Northern Conservation Zone
23.525	-18.575	3	0	1511	7.33489	8	Mediumbio	Highspecies	0	3	0	3	1511	7.84022	4	Mediumbio	MediumSpecies	0	2	0	2	2923.73	Northern Conservation Zone
23.525	-18.525	3	0	1512	162.074	8	Highbio	Highspecies	0	0	3	3	1512	118.998	7	Highbio	Highspecies	0	0	3	3	2924.56	Northern Conservation Zone
23.525	-18.475	3	0	1513	29.7001	5	Highbio	MediumSpecies	0	0	3	3	1513	47.5167	4	Highbio	MediumSpecies	0	0	3	3	2925.4	Northern Conservation Zone
23.525	-18.375	3	0	1515	170.849	2	Highbio	Lowspecies	0	0	2	2	1515	17.9352	5	Mediumbio	MediumSpecies	0	2	0	2	2927.07	Northern Conservation Zone
23.525	-18.325	3	0	1516	8.87941	9	Mediumbio	Highspecies	0	3	0	3	1516	14.4948	4	Mediumbio	MediumSpecies	0	2	0	2	2927.9	Northern Conservation Zone
23.525	-18.275	3	0	1517	74.4131	4	Highbio	MediumSpecies	0	0	3	3	1517	3.48193	3	Lowbio	MediumSpecies	1	0	0	1	2928.72	Northern Conservation Zone
23.575	-19.575	3	0	1529	50.1992	8	Highbio	Highspecies	0	0	3	3	1529	23.8879	8	Highbio	Highspecies	0	0	3	3	2906.69	Northern Conservation Zone
23.575	-19.375	3	0	1533	60.0635	4	Highbio	MediumSpecies	0	0	3	3	1533	19.1331	1	Highbio	Lowspecies	0	0	2	2	2910.21	Northern Conservation Zone
23.575	-19.175	3	0	1537	8.55883	6	Mediumbio	Highspecies	0	3	0	3	1537	1.53127	3	Lowbio	MediumSpecies	1	0	0	1	2913.69	Northern Conservation Zone
23.575	-19.025	3	0	1540	57.9978	4	Highbio	MediumSpecies	0	0	3	3	1540	4.41009	1	Lowbio	Lowspecies	1	0	0	1	2916.28	Northern Conservation Zone
23.575	-18.725	3	0	1546	28.2609	2	Highbio	Lowspecies	0	0	2	2	1546	4.49118	2	Lowbio	Lowspecies	1	0	0	1	2921.4	Northern Conservation Zone
23.575	-18.675	3	0	1547	20.8339	2	Highbio	Lowspecies	0	0	2	2	1547	0.613413	3	Lowbio	MediumSpecies	1	0	0	1	2922.25	Northern Conservation Zone
23.575	-18.625	3	0	1548	45.8733	9	Highbio	Highspecies	0	0	3	3	1548	25.9087	3	Highbio	MediumSpecies	0	0	3	3	2923.09	Northern Conservation Zone
23.575	-18.575	3	0	1549	189.556	8	Highbio	Highspecies	0	0	3	3	1549	24.8662	4	Highbio	MediumSpecies	0	0	3	3	2923.93	Northern Conservation Zone
23.575	-18.525	3	0	1550	35.635	7	Highbio	Highspecies	0	0	3	3	1550	18.1143	7	Mediumbio	Highspecies	0	3	0	3	2924.77	Northern Conservation Zone
23.625	-19.325	3	0	1572	19.1651	4	Highbio	MediumSpecies	0	0	3	3	1572	0	0	Lowbio	Lowspecies	1	0	0	1	2911.29	Northern Conservation Zone
23.625	-19.225	3	0	1574	15.3738	7	Mediumbio	Highspecies	0	3	0	3	1574	4.30477	6	Lowbio	Highspecies	2	0	0	2	2913.03	Northern Conservation Zone
23.625	-19.175	3	0	1575	14.4361	6	Mediumbio	Highspecies	0	3	0	3	1575	3.16391	5	Lowbio	MediumSpecies	1	0	0	1	2913.9	Northern Conservation Zone
23.625	-18.675	3	0	1585	50.4052	2	Highbio	Lowspecies	0	0	2	2	1585	1.79867	2	Lowbio	Lowspecies	1	0	0	1	2922.46	Northern Conservation Zone
23.625	-18.575	3	0	1587	31.4637	4	Highbio	MediumSpecies	0	0	3	3	1587	38.0037	1	Highbio	Lowspecies	0	0	2	2	2924.14	Northern Conservation Zone
23.625	-18.525	3	0	1588	34.621	6	Highbio	Highspecies	0	0	3	3	1588	99.0486	4	Highbio	MediumSpecies	0	0	3	3	2924.98	Northern Conservation Zone
23.675	-19.525	3	0	1606	19.4951	6	Highbio	Highspecies	0	0	3	3	1606	7.90841	4	Mediumbio	MediumSpecies	0	2	0	2	2907.99	Northern Conservation Zone
23.675	-19.175	3	0	1613	8.44966	9	Mediumbio	Highspecies	0	3	0	3	1613	6.38474	9	Mediumbio	Highspecies	0	3	0	3	2914.11	Northern Conservation Zone
23.675	-19.125	3	0	1614	9.05144	7	Mediumbio	Highspecies	0	3	0	3	1614	7.67657	8	Mediumbio	Highspecies	0	3	0	3	2914.98	Northern Conservation Zone
23.675	-18.675	3	0	1623	37.4928	2	Highbio	Lowspecies	0	0	2	2	1623	3.25428	2	Lowbio	Lowspecies	1	0	0	1	2922.67	Northern Conservation Zone
23.675	-18.575	3	0	1625	36.6517	5	Highbio	MediumSpecies	0	0	3	3	1625	14.363	4	Mediumbio	MediumSpecies	0	2	0	2	2924.35	Northern Conservation Zone
23.675	-18.525	3	0	1626	60.1725	4	Highbio	MediumSpecies	0	0	3	3	1626	62.4232	4	Highbio	MediumSpecies	0	0	3	3	2925.19	Northern Conservation Zone
23.675	-18.475	3	0	1627	56.0978	7	Highbio	Highspecies	0	0	3	3	1627	62.6236	3	Highbio	MediumSpecies	0	0	3	3	2926.03	Northern Conservation Zone
23.725	-19.375	3	0	1647	20.9675	5	Highbio	MediumSpecies	0	0	3	3	1647	21.1681	1	Highbio	Lowspecies	0	0	2	2	2910.84	Northern Conservation Zone
23.725	-19.275	3	0	1649	65.7516	3	Highbio	MediumSpecies	0	0	3	3	1649	10.6578	2	Mediumbio	Lowspecies	0	1	0	1	2912.59	Northern Conservation Zone
23.725	-19.175	3	0	1651	7.86477	9	Mediumbio	Highspecies	0	3	0	3	1651	7.69871	9	Mediumbio	Highspecies	0	3	0	3	2914.33	Northern Conservation Zone
23.725	-19.125	3	0	1652	33.3353	5	Highbio	MediumSpecies	0	0	3	3	1652	2.38787	5	Lowbio	MediumSpecies	1	0	0	1	2915.19	Northern Conservation Zone
23.725	-18.625	3	0	1662	40.1352	2	Highbio	Lowspecies	0	0	2	2	1662	27.6557	4	Highbio	MediumSpecies	0	0	3	3	2923.73	Northern Conservation Zone
23.725	-18.575	3	0	1663	57.1443	6	Highbio	Highspecies	0	0	3	3	1663	11.7535	5	Mediumbio	MediumSpecies	0	2	0	2	2924.57	Northern Conservation Zone
23.725	-18.525	3	0	1664	39.2852	4	Highbio	MediumSpecies	0	0	3	3	1664	28.0858	5	Highbio	MediumSpecies	0	0	3	3	2925.41	Northern Conservation Zone
23.725	-18.425	3	0	1666	48.5743	5	Highbio	MediumSpecies	0	0	3	3	1666	39.4795	4	Highbio	MediumSpecies	0	0	3	3	2927.08	Northern Conservation Zone
23.775	-19.425	3	0	1684	25.2953	2	Highbio	Lowspecies	0	0	2	2	1684	0.533711	1	Lowbio	Lowspecies	1	0	0	1	2910.18	Northern Conservation Zone
23.775	-19.275	3	0	1687	50.639	2	Highbio	Lowspecies	0	0	2	2	1687	26.6859	2	Highbio	Lowspecies	0	0	2	2	2912.81	Northern Conservation Zone
23.775	-19.225	3	0	1688	52.8567	2	Highbio	Lowspecies	0	0	2	2	1688	23.8221	2	Highbio	Lowspecies	0	0	2	2	2913.68	Northern Conservation Zone
23.775	-19.175	3	0	1689	24.8927	6	Highbio	Highspecies	0	0	3	3	1689	6.14858	5	Lowbio	MediumSpecies	1	0	0	1	2914.55	Northern Conservation Zone
23.775	-19.125	3	0	1690	29.7098	5	Highbio	MediumSpecies	0	0	3	3	1690	30.0221	5	Highbio	MediumSpecies	0	0	3	3	2915.41	Northern Conservation Zone
23.775	-19.075	3	0	1691	28.6836	2	Highbio	Lowspecies	0	0	2	2	1691	13.18	1	Mediumbio	Lowspecies	0	1	0	1	2916.28	Northern Conservation Zone
23.775	-18.525	3	0	1702	35.7647	4	Highbio	MediumSpecies	0	0	3	3	1702	67.1075	1	Highbio	Lowspecies	0	0	2	2	2925.63	Northern Conservation Zone
23.775	-18.425	3	0	1704	89.6092	4	Highbio	MediumSpecies	0	0	3	3	1704	56.0633	3	Highbio	MediumSpecies	0	0	3	3	2927.31	Northern Conservation Zone
23.825	-19.175	3	0	1719	14.8688	6	Mediumbio	Highspecies	0	3	0	3	1719	11.6823	3	Mediumbio	MediumSpecies	0	2	0	2	2914.77	Northern Conservation Zone
23.825	-19.125	3	0	1720	18.4914	10	Mediumbio	Highspecies	0	3	0	3	1720	51.5765	9	Highbio	Highspecies	0	0	3	3	2915.64	Northern Conservation Zone
23.825	-19.075	3	0	1721	52.1115	4	Highbio	MediumSpecies	0	0	3	3	1721	12.0436	3	Mediumbio	MediumSpecies	0	2	0	2	2916.5	Northern Conservation Zone
23.825	-18.975	3	0	1723	63.1165	2	Highbio	Lowspecies	0	0	2	2	1723	12.8616	3	Mediumbio	MediumSpecies	0	2	0	2	2918.22	Northern Conservation Zone
23.825	-18.575	3	0	1731	22.825	3	Highbio	MediumSpecies	0	0	3	3	1731	4.78418	2	Lowbio	Lowspecies	1	0	0	1	2925.02	Northern Conservation Zone
23.825	-18.475	3	0	1733	38.617	4	Highbio	MediumSpecies	0	0	3	3	1733	17.5783	2	Mediumbio	Lowspecies	0	1	0	1	2926.7	Northern Conservation Zone
23.825	-18.425	3	0	1734	129.495	6	Highbio	Highspecies	0	0	3	3	1734	30.0269	4	Highbio	MediumSpecies	0	0	3	3	2927.53	Northern Conservation Zone
23.825	-18.375	3	0	1735	48.0514	8	Highbio	Highspecies	0	0	3	3	1735	19.215	6	Highbio	Highspecies	0	0	3	3	2928.36	Northern Conservation Zone
23.875	-19.125	3	0	1750	28.8658	6	Highbio	Highspecies	0	0	3	3	1750	7.10899	6	Mediumbio	Highspecies	0	3	0	3	2915.86	Northern Conservation Zone
23.875	-19.075	3	0	1751	28.6611	2	Highbio	Lowspecies	0	0	2	2	1751	0.628131	2	Lowbio	Lowspecies	1	0	0	1	2916.73	Northern Conservation Zone
23.875	-18.975	3	0	1753	54.4399	2	Highbio	Lowspecies	0	0	2	2	1753	18.1242	3	Mediumbio	MediumSpecies	0	2	0	2	2918.45	Northern Conservation Zone
23.875	-18.625	3	0	1760	61.7322	2	Highbio	Lowspecies	0	0	2	2	1760	23.7532	1	Highbio	Lowspecies	0	0	2	2	2924.41	Northern Conservation Zone
23.875	-18.575	3	0	1761	118.407	2	Highbio	Lowspecies	0	0	2	2	1761	13.5656	4	Mediumbio	MediumSpecies	0	2	0	2	2925.25	Northern Conservation Zone
23.875	-18.425	3	0	1764	87.2002	2	Highbio	Lowspecies	0	0	2	2	1764	43.6805	3	Highbio	MediumSpecies	0	0	3	3	2927.76	Northern Conservation Zone
23.875	-18.375	3	0	1765	30.1745	4	Highbio	MediumSpecies	0	0	3	3	1765	54.7948	3	Highbio	MediumSpecies	0	0	3	3	2928.6	Northern Conservation Zone
23.875	-18.325	3	0	1766	43.7345	4	Highbio	MediumSpecies	0	0	3	3	1766	27.3195	5	Highbio	MediumSpecies	0	0	3	3	2929.43	Northern Conservation Zone
23.925	-19.175	3	0	1779	67.4698	5	Highbio	MediumSpecies	0	0	3	3	1779	7.31997	4	Mediumbio	MediumSpecies	0	2	0	2	2915.23	Northern Conservation Zone
23.925	-19.125	3	0	1780	53.98	4	Highbio	MediumSpecies	0	0	3	3	1780	1.05542	3	Lowbio	MediumSpecies	1	0	0	1	2916.09	Northern Conservation Zone
23.925	-19.075	3	0	1781	36.4662	3	Highbio	MediumSpecies	0	0	3	3	1781	28.8211	5	Highbio	MediumSpecies	0	0	3	3	2916.96	Northern Conservation Zone
23.925	-18.975	3	0	1783	62.9993	3	Highbio	MediumSpecies	0	0	3	3	1783	70	1	Highbio	Lowspecies	0	0	2	2	2918.68	Northern Conservation Zone
23.925	-18.625	3	0	1790	40.1665	2	Highbio	Lowspecies	0	0	2	2	1790	8.31964	1	Mediumbio	Lowspecies	0	1	0	1	2924.64	Northern Conservation Zone
23.925	-18.575	3	0	1791	56.5653	3	Highbio	MediumSpecies	0	0	3	3	1791	13.1821	3	Mediumbio	MediumSpecies	0	2	0	2	2925.48	Northern Conservation Zone
23.925	-18.475	3	0	1793	105.373	2	Highbio	Lowspecies	0	0	2	2	1793	30.9555	4	Highbio	MediumSpecies	0	0	3	3	2927.16	Northern Conservation Zone
23.925	-18.425	3	0	1794	58.8099	3	Highbio	MediumSpecies	0	0	3	3	1794	28.472	3	Highbio	MediumSpecies	0	0	3	3	2928	Northern Conservation Zone
23.925	-18.375	3	0	1795	45.1629	2	Highbio	Lowspecies	0	0	2	2	1795	25.2463	3	Highbio	MediumSpecies	0	0	3	3	2928.83	Northern Conservation Zone
23.925	-18.325	3	0	1796	74.4538	3	Highbio	MediumSpecies	0	0	3	3	1796	43.1671	4	Highbio	MediumSpecies	0	0	3	3	2929.66	Northern Conservation Zone
23.975	-19.175	3	0	1809	28.5036	2	Highbio	Lowspecies	0	0	2	2	1809	13.3554	6	Mediumbio	Highspecies	0	3	0	3	2915.46	Northern Conservation Zone
23.975	-19.125	3	0	1810	49.9244	2	Highbio	Lowspecies	0	0	2	2	1810	12.1716	3	Mediumbio	MediumSpecies	0	2	0	2	2916.33	Northern Conservation Zone
23.975	-19.075	3	0	1811	44.6633	2	Highbio	Lowspecies	0	0	2	2	1811	32.84	1	Highbio	Lowspecies	0	0	2	2	2917.2	Northern Conservation Zone
23.975	-18.975	3	0	1813	20.3899	2	Highbio	Lowspecies	0	0	2	2	1813	12.9151	2	Mediumbio	Lowspecies	0	1	0	1	2918.92	Northern Conservation Zone
23.975	-18.875	3	0	1815	24.3601	2	Highbio	Lowspecies	0	0	2	2	1815	13.3846	2	Mediumbio	Lowspecies	0	1	0	1	2920.63	Northern Conservation Zone
23.975	-18.625	3	0	1820	32.4978	2	Highbio	Lowspecies	0	0	2	2	1820	12.0915	1	Mediumbio	Lowspecies	0	1	0	1	2924.88	Northern Conservation Zone
23.975	-18.525	3	0	1822	25.8936	2	Highbio	Lowspecies	0	0	2	2	1822	12.5526	1	Mediumbio	Lowspecies	0	1	0	1	2926.56	Northern Conservation Zone
23.975	-18.375	3	0	1825	67.6544	3	Highbio	MediumSpecies	0	0	3	3	1825	62.7986	3	Highbio	MediumSpecies	0	0	3	3	2929.07	Northern Conservation Zone
23.975	-18.325	3	0	1826	89.464	3	Highbio	MediumSpecies	0	0	3	3	1826	43.2353	2	Highbio	Lowspecies	0	0	2	2	2929.9	Northern Conservation Zone
23.975	-18.275	3	0	1827	68.0694	4	Highbio	MediumSpecies	0	0	3	3	1827	34.376	2	Highbio	Lowspecies	0	0	2	2	2930.73	Northern Conservation Zone
23.975	-18.225	3	0	1828	29.3683	8	Highbio	Highspecies	0	0	3	3	1828	42.819	3	Highbio	MediumSpecies	0	0	3	3	2931.56	Northern Conservation Zone
24.025	-19.125	3	0	1841	32.8876	3	Highbio	MediumSpecies	0	0	3	3	1841	6.53673	4	Mediumbio	MediumSpecies	0	2	0	2	2916.57	Northern Conservation Zone
24.025	-18.975	3	0	1844	49.0589	2	Highbio	Lowspecies	0	0	2	2	1844	0.157501	2	Lowbio	Lowspecies	1	0	0	1	2919.16	Northern Conservation Zone
24.025	-18.675	3	0	1850	15.1322	6	Mediumbio	Highspecies	0	3	0	3	1850	20.1711	4	Highbio	MediumSpecies	0	0	3	3	2924.27	Northern Conservation Zone
24.025	-18.475	3	0	1854	31.333	3	Highbio	MediumSpecies	0	0	3	3	1854	59.6552	3	Highbio	MediumSpecies	0	0	3	3	2927.64	Northern Conservation Zone
24.025	-18.425	3	0	1855	81.3877	3	Highbio	MediumSpecies	0	0	3	3	1855	23.4908	3	Highbio	MediumSpecies	0	0	3	3	2928.48	Northern Conservation Zone
24.025	-18.375	3	0	1856	37.952	3	Highbio	MediumSpecies	0	0	3	3	1856	19.2174	1	Highbio	Lowspecies	0	0	2	2	2929.31	Northern Conservation Zone
24.025	-18.325	3	0	1857	117.11	2	Highbio	Lowspecies	0	0	2	2	1857	90.308	1	Highbio	Lowspecies	0	0	2	2	2930.14	Northern Conservation Zone
24.025	-18.275	3	0	1858	20.8392	2	Highbio	Lowspecies	0	0	2	2	1858	47.0551	1	Highbio	Lowspecies	0	0	2	2	2930.97	Northern Conservation Zone
24.025	-18.225	3	0	1859	72.0992	3	Highbio	MediumSpecies	0	0	3	3	1859	49.5117	2	Highbio	Lowspecies	0	0	2	2	2931.8	Northern Conservation Zone
24.025	-18.175	3	0	1860	84.5222	6	Highbio	Highspecies	0	0	3	3	1860	11.1727	4	Mediumbio	MediumSpecies	0	2	0	2	2932.63	Northern Conservation Zone
24.075	-19.125	3	0	1872	34.1888	2	Highbio	Lowspecies	0	0	2	2	1872	8.74121	3	Mediumbio	MediumSpecies	0	2	0	2	2916.81	Northern Conservation Zone
24.075	-18.475	3	0	1885	25.0551	3	Highbio	MediumSpecies	0	0	3	3	1885	42.6744	2	Highbio	Lowspecies	0	0	2	2	2927.89	Northern Conservation Zone
24.075	-18.375	3	0	1887	29.507	2	Highbio	Lowspecies	0	0	2	2	1887	46.9942	1	Highbio	Lowspecies	0	0	2	2	2929.56	Northern Conservation Zone
24.075	-18.325	3	0	1888	23.6686	2	Highbio	Lowspecies	0	0	2	2	1888	45.8811	3	Highbio	MediumSpecies	0	0	3	3	2930.39	Northern Conservation Zone
24.075	-18.225	3	0	1890	245.021	2	Highbio	Lowspecies	0	0	2	2	1890	67.8542	2	Highbio	Lowspecies	0	0	2	2	2932.05	Northern Conservation Zone
24.075	-18.175	3	0	1891	53.0947	3	Highbio	MediumSpecies	0	0	3	3	1891	22.1889	3	Highbio	MediumSpecies	0	0	3	3	2932.87	Northern Conservation Zone
24.075	-18.125	3	0	1892	25.9843	4	Highbio	MediumSpecies	0	0	3	3	1892	8.1399	3	Mediumbio	MediumSpecies	0	2	0	2	2933.7	Northern Conservation Zone
24.125	-18.525	3	0	1915	27.8304	2	Highbio	Lowspecies	0	0	2	2	1915	6.35808	1	Mediumbio	Lowspecies	0	1	0	1	2927.3	Northern Conservation Zone
24.125	-18.325	3	0	1919	24.7771	2	Highbio	Lowspecies	0	0	2	2	1919	38.4304	2	Highbio	Lowspecies	0	0	2	2	2930.64	Northern Conservation Zone
24.125	-18.175	3	0	1922	127.024	5	Highbio	MediumSpecies	0	0	3	3	1922	9.42234	3	Mediumbio	MediumSpecies	0	2	0	2	2933.12	Northern Conservation Zone
24.125	-18.125	3	0	1923	130.021	5	Highbio	MediumSpecies	0	0	3	3	1923	23.3881	2	Highbio	Lowspecies	0	0	2	2	2933.95	Northern Conservation Zone
24.175	-18.325	3	0	1950	43.017	2	Highbio	Lowspecies	0	0	2	2	1950	11.1731	1	Mediumbio	Lowspecies	0	1	0	1	2930.9	Northern Conservation Zone
24.175	-18.275	3	0	1951	53.1989	2	Highbio	Lowspecies	0	0	2	2	1951	8.55761	1	Mediumbio	Lowspecies	0	1	0	1	2931.73	Northern Conservation Zone
24.175	-18.225	3	0	1952	30.1653	2	Highbio	Lowspecies	0	0	2	2	1952	12.6174	1	Mediumbio	Lowspecies	0	1	0	1	2932.55	Northern Conservation Zone
24.175	-18.175	3	0	1953	46.776	3	Highbio	MediumSpecies	0	0	3	3	1953	9.01442	2	Mediumbio	Lowspecies	0	1	0	1	2933.38	Northern Conservation Zone
24.175	-18.125	3	0	1954	66.3871	5	Highbio	MediumSpecies	0	0	3	3	1954	31.6513	2	Highbio	Lowspecies	0	0	2	2	2934.2	Northern Conservation Zone
24.175	-18.075	3	0	1955	224.03	2	Highbio	Lowspecies	0	0	2	2	1955	19.0715	3	Highbio	MediumSpecies	0	0	3	3	2935.03	Northern Conservation Zone
24.225	-18.275	3	0	1981	20.7853	3	Highbio	MediumSpecies	0	0	3	3	1981	13.2353	1	Mediumbio	Lowspecies	0	1	0	1	2931.99	Northern Conservation Zone
24.225	-18.175	3	0	1983	75.6442	3	Highbio	MediumSpecies	0	0	3	3	1983	7.51458	3	Mediumbio	MediumSpecies	0	2	0	2	2933.64	Northern Conservation Zone
24.225	-18.125	3	0	1984	161.816	5	Highbio	MediumSpecies	0	0	3	3	1984	14.341	2	Mediumbio	Lowspecies	0	1	0	1	2934.47	Northern Conservation Zone
24.225	-18.025	3	0	1986	57.163	3	Highbio	MediumSpecies	0	0	3	3	1986	0.8147	3	Lowbio	MediumSpecies	1	0	0	1	2936.11	Northern Conservation Zone
24.275	-18.175	3	0	2013	78.5314	4	Highbio	MediumSpecies	0	0	3	3	2013	1.0045	2	Lowbio	Lowspecies	1	0	0	1	2933.91	Northern Conservation Zone
24.275	-18.125	3	0	2014	31.2811	6	Highbio	Highspecies	0	0	3	3	2014	7.50428	5	Mediumbio	MediumSpecies	0	2	0	2	2934.73	Northern Conservation Zone
24.325	-18.225	3	0	2042	27.8528	3	Highbio	MediumSpecies	0	0	3	3	2042	23.2713	3	Highbio	MediumSpecies	0	0	3	3	2933.35	Northern Conservation Zone
24.575	-18.125	3	0	2198	33.3089	3	Highbio	MediumSpecies	0	0	3	3	2198	0.665948	2	Lowbio	Lowspecies	1	0	0	1	2936.4	Northern Conservation Zone
24.625	-18.125	3	0	2222	50.3434	3	Highbio	MediumSpecies	0	0	3	3	2222	32.7751	2	Highbio	Lowspecies	0	0	2	2	2936.69	Northern Conservation Zone
24.775	-17.875	3	0	2269	116.038	8	Highbio	Highspecies	0	0	3	3	2269	20.5447	8	Highbio	Highspecies	0	0	3	3	2941.7	Northern Conservation Zone
24.925	-18.375	3	0	2291	36.6969	2	Highbio	Lowspecies	0	0	2	2	2291	22.7229	3	Highbio	MediumSpecies	0	0	3	3	2934.38	Northern Conservation Zone
25.025	-17.825	3	0	2313	81.7353	4	Highbio	MediumSpecies	0	0	3	3	2313	56.1703	7	Highbio	Highspecies	0	0	3	3	2944.11	Northern Conservation Zone
25.075	-17.825	3	0	2322	39.2621	7	Highbio	Highspecies	0	0	3	3	2322	32.0211	7	Highbio	Highspecies	0	0	3	3	2944.44	Northern Conservation Zone
25.725	-18.775	3	0	2474	31.5249	2	Highbio	Lowspecies	0	0	2	2	2474	5.16348	2	Lowbio	Lowspecies	1	0	0	1	2933.19	Northern Conservation Zone
26.075	-19.675	3	0	2560	18.8951	3	Highbio	MediumSpecies	0	0	3	3	2560	12.6168	4	Mediumbio	MediumSpecies	0	2	0	2	2920.07	Northern Conservation Zone
24.55	-20.45	6	0	5117	57.3015	5	Highbio	MediumSpecies	0	0	3	3	5117	13.2183	8	Mediumbio	Highspecies	0	3	0	3	11582.2	Northern Conservation Zone
24.675	-17.9583	1	0	18	72.0652	0	Highbio	Lowspecies	0	0	2	2	18	26.1854	1	Highbio	Lowspecies	0	0	2	2	326.636	Northern Conservation Zone
24.6917	-18.0083	1	0	24	24.5013	0	Highbio	Lowspecies	0	0	2	2	24	15.6264	2	Mediumbio	Lowspecies	0	1	0	1	326.557	Northern Conservation Zone
24.7083	-18.025	1	0	32	32.9944	1	Highbio	Lowspecies	0	0	2	2	32	0	0	Lowbio	Lowspecies	1	0	0	1	326.537	Northern Conservation Zone
24.7083	-17.9917	1	0	34	61.8646	1	Highbio	Lowspecies	0	0	2	2	34	7.70094	2	Mediumbio	Lowspecies	0	1	0	1	326.598	Northern Conservation Zone
24.7083	-17.9583	1	0	36	179.415	1	Highbio	Lowspecies	0	0	2	2	36	16.9051	1	Mediumbio	Lowspecies	0	1	0	1	326.659	Northern Conservation Zone
24.725	-18.0417	1	0	40	49.6069	1	Highbio	Lowspecies	0	0	2	2	40	39.2704	2	Highbio	Lowspecies	0	0	2	2	326.518	Northern Conservation Zone
24.725	-17.9583	1	0	45	52.6454	1	Highbio	Lowspecies	0	0	2	2	45	23.4155	2	Highbio	Lowspecies	0	0	2	2	326.67	Northern Conservation Zone
24.7417	-18.0083	1	0	51	22.9526	1	Highbio	Lowspecies	0	0	2	2	51	0	0	Lowbio	Lowspecies	1	0	0	1	326.59	Northern Conservation Zone
24.7417	-17.9917	1	0	52	62.5981	1	Highbio	Lowspecies	0	0	2	2	52	47.9377	2	Highbio	Lowspecies	0	0	2	2	326.621	Northern Conservation Zone
24.7417	-17.975	1	0	53	97.0209	1	Highbio	Lowspecies	0	0	2	2	53	23.6397	1	Highbio	Lowspecies	0	0	2	2	326.651	Northern Conservation Zone
24.7583	-18.0917	1	0	55	111.249	1	Highbio	Lowspecies	0	0	2	2	55	95.5558	1	Highbio	Lowspecies	0	0	2	2	326.449	Northern Conservation Zone
24.7583	-18.075	1	0	56	183.032	1	Highbio	Lowspecies	0	0	2	2	56	17.6531	1	Mediumbio	Lowspecies	0	1	0	1	326.48	Northern Conservation Zone
24.7583	-18.0083	1	0	60	38.3958	1	Highbio	Lowspecies	0	0	2	2	60	9.11682	1	Mediumbio	Lowspecies	0	1	0	1	326.602	Northern Conservation Zone
24.7583	-17.9917	1	0	61	58.4212	1	Highbio	Lowspecies	0	0	2	2	61	0	0	Lowbio	Lowspecies	1	0	0	1	326.632	Northern Conservation Zone
24.7583	-17.9583	1	0	63	42.894	1	Highbio	Lowspecies	0	0	2	2	63	10.9044	1	Mediumbio	Lowspecies	0	1	0	1	326.693	Northern Conservation Zone
24.775	-18.075	1	0	68	37.3611	1	Highbio	Lowspecies	0	0	2	2	68	0.076283	0	Lowbio	Lowspecies	1	0	0	1	326.491	Northern Conservation Zone
24.775	-18.0583	1	0	69	26.3371	1	Highbio	Lowspecies	0	0	2	2	69	4.46041	1	Lowbio	Lowspecies	1	0	0	1	326.522	Northern Conservation Zone
24.775	-18.025	1	0	71	49.3821	1	Highbio	Lowspecies	0	0	2	2	71	15.2791	1	Mediumbio	Lowspecies	0	1	0	1	326.583	Northern Conservation Zone
24.775	-17.975	1	0	74	53.6821	1	Highbio	Lowspecies	0	0	2	2	74	23.1794	1	Highbio	Lowspecies	0	0	2	2	326.674	Northern Conservation Zone
24.775	-17.925	1	0	77	20.7562	1	Highbio	Lowspecies	0	0	2	2	77	8.88505	2	Mediumbio	Lowspecies	0	1	0	1	326.765	Northern Conservation Zone
24.7917	-18.0917	1	0	79	88.4321	1	Highbio	Lowspecies	0	0	2	2	79	2.50452	1	Lowbio	Lowspecies	1	0	0	1	326.472	Northern Conservation Zone
24.7917	-18.0083	1	0	84	44.9421	1	Highbio	Lowspecies	0	0	2	2	84	0.493914	1	Lowbio	Lowspecies	1	0	0	1	326.624	Northern Conservation Zone
24.7917	-17.9917	1	0	85	31.7275	1	Highbio	Lowspecies	0	0	2	2	85	5.89837	3	Lowbio	MediumSpecies	1	0	0	1	326.655	Northern Conservation Zone
24.7917	-17.925	1	0	89	40.0374	1	Highbio	Lowspecies	0	0	2	2	89	6.89566	1	Mediumbio	Lowspecies	0	1	0	1	326.776	Northern Conservation Zone
24.8083	-18.0917	1	0	91	21.3397	1	Highbio	Lowspecies	0	0	2	2	91	0	0	Lowbio	Lowspecies	1	0	0	1	326.484	Northern Conservation Zone
24.8083	-17.9583	1	0	99	49.1098	1	Highbio	Lowspecies	0	0	2	2	99	5.69466	2	Lowbio	Lowspecies	1	0	0	1	326.727	Northern Conservation Zone
24.825	-18.0583	1	0	108	87.693	1	Highbio	Lowspecies	0	0	2	2	108	0	0	Lowbio	Lowspecies	1	0	0	1	326.556	Northern Conservation Zone
24.825	-18.0417	1	0	109	20.8793	1	Highbio	Lowspecies	0	0	2	2	109	11.3511	1	Mediumbio	Lowspecies	0	1	0	1	326.587	Northern Conservation Zone
24.825	-17.9917	1	0	112	105.152	1	Highbio	Lowspecies	0	0	2	2	112	33.8631	2	Highbio	Lowspecies	0	0	2	2	326.678	Northern Conservation Zone
24.825	-17.975	1	0	113	98.5798	1	Highbio	Lowspecies	0	0	2	2	113	10.0807	1	Mediumbio	Lowspecies	0	1	0	1	326.708	Northern Conservation Zone
24.825	-17.9417	1	0	115	49.2585	1	Highbio	Lowspecies	0	0	2	2	115	31.3745	2	Highbio	Lowspecies	0	0	2	2	326.769	Northern Conservation Zone
24.8417	-18.0917	1	0	121	46.4489	1	Highbio	Lowspecies	0	0	2	2	121	8.28512	1	Mediumbio	Lowspecies	0	1	0	1	326.507	Northern Conservation Zone
24.8417	-18.0583	1	0	123	39.2878	1	Highbio	Lowspecies	0	0	2	2	123	17.6986	1	Mediumbio	Lowspecies	0	1	0	1	326.568	Northern Conservation Zone
24.8417	-18.0417	1	0	124	52.8458	1	Highbio	Lowspecies	0	0	2	2	124	66.5804	1	Highbio	Lowspecies	0	0	2	2	326.598	Northern Conservation Zone
24.8417	-18.025	1	0	125	147.266	1	Highbio	Lowspecies	0	0	2	2	125	3.76596	1	Lowbio	Lowspecies	1	0	0	1	326.629	Northern Conservation Zone
24.8417	-17.9917	1	0	127	55.536	1	Highbio	Lowspecies	0	0	2	2	127	7.36572	1	Mediumbio	Lowspecies	0	1	0	1	326.689	Northern Conservation Zone
24.8417	-17.975	1	0	128	96.7671	1	Highbio	Lowspecies	0	0	2	2	128	51.4417	1	Highbio	Lowspecies	0	0	2	2	326.72	Northern Conservation Zone
24.8417	-17.9583	1	0	129	200.219	1	Highbio	Lowspecies	0	0	2	2	129	0.654003	1	Lowbio	Lowspecies	1	0	0	1	326.75	Northern Conservation Zone
24.8583	-18.0417	1	0	139	21.9407	1	Highbio	Lowspecies	0	0	2	2	139	21.923	1	Highbio	Lowspecies	0	0	2	2	326.61	Northern Conservation Zone
24.8583	-18.025	1	0	140	51.8059	1	Highbio	Lowspecies	0	0	2	2	140	51.8537	1	Highbio	Lowspecies	0	0	2	2	326.64	Northern Conservation Zone
24.8583	-17.9917	1	0	142	41.1201	1	Highbio	Lowspecies	0	0	2	2	142	0	0	Lowbio	Lowspecies	1	0	0	1	326.701	Northern Conservation Zone
24.8583	-17.9417	1	0	145	122.136	1	Highbio	Lowspecies	0	0	2	2	145	12.2945	2	Mediumbio	Lowspecies	0	1	0	1	326.792	Northern Conservation Zone
24.875	-18.0583	1	0	153	28.8707	1	Highbio	Lowspecies	0	0	2	2	153	43.8221	1	Highbio	Lowspecies	0	0	2	2	326.591	Northern Conservation Zone
24.875	-18.0083	1	0	156	23.1191	1	Highbio	Lowspecies	0	0	2	2	156	35.2666	1	Highbio	Lowspecies	0	0	2	2	326.682	Northern Conservation Zone
24.875	-17.9917	1	0	157	42.0347	1	Highbio	Lowspecies	0	0	2	2	157	0	0	Lowbio	Lowspecies	1	0	0	1	326.713	Northern Conservation Zone
24.875	-17.9583	1	0	159	246.828	1	Highbio	Lowspecies	0	0	2	2	159	61.968	1	Highbio	Lowspecies	0	0	2	2	326.773	Northern Conservation Zone
24.8917	-18.0417	1	0	169	43.1828	1	Highbio	Lowspecies	0	0	2	2	169	28.9412	1	Highbio	Lowspecies	0	0	2	2	326.633	Northern Conservation Zone
24.8917	-18.0083	1	0	171	60.4537	1	Highbio	Lowspecies	0	0	2	2	171	32.6732	1	Highbio	Lowspecies	0	0	2	2	326.694	Northern Conservation Zone
24.8917	-17.9917	1	0	172	85.2915	1	Highbio	Lowspecies	0	0	2	2	172	9.01149	1	Mediumbio	Lowspecies	0	1	0	1	326.724	Northern Conservation Zone
24.8917	-17.975	1	0	173	72.5702	1	Highbio	Lowspecies	0	0	2	2	173	18.1998	2	Mediumbio	Lowspecies	0	1	0	1	326.755	Northern Conservation Zone
24.8917	-17.9583	1	0	174	89.7347	1	Highbio	Lowspecies	0	0	2	2	174	25.6838	1	Highbio	Lowspecies	0	0	2	2	326.785	Northern Conservation Zone
24.8917	-17.875	1	0	179	37.3896	1	Highbio	Lowspecies	0	0	2	2	179	45.3555	1	Highbio	Lowspecies	0	0	2	2	326.936	Northern Conservation Zone
24.9083	-18.0583	1	0	183	139.863	1	Highbio	Lowspecies	0	0	2	2	183	1.46978	1	Lowbio	Lowspecies	1	0	0	1	326.614	Northern Conservation Zone
24.9083	-18.0417	1	0	184	134.868	1	Highbio	Lowspecies	0	0	2	2	184	0	0	Lowbio	Lowspecies	1	0	0	1	326.645	Northern Conservation Zone
24.9083	-17.9917	1	0	187	91.6452	1	Highbio	Lowspecies	0	0	2	2	187	32.7679	1	Highbio	Lowspecies	0	0	2	2	326.736	Northern Conservation Zone
24.925	-18.025	1	0	203	29.1454	1	Highbio	Lowspecies	0	0	2	2	203	11.0615	1	Mediumbio	Lowspecies	0	1	0	1	326.687	Northern Conservation Zone
24.925	-17.8583	1	0	213	162.412	1	Highbio	Lowspecies	0	0	2	2	213	37.3334	2	Highbio	Lowspecies	0	0	2	2	326.99	Northern Conservation Zone
24.925	-17.825	1	0	215	102.954	1	Highbio	Lowspecies	0	0	2	2	215	51.8697	4	Highbio	MediumSpecies	0	0	3	3	327.051	Northern Conservation Zone
24.9417	-18.0583	1	0	219	34.7416	1	Highbio	Lowspecies	0	0	2	2	219	10.3897	1	Mediumbio	Lowspecies	0	1	0	1	326.638	Northern Conservation Zone
24.9417	-17.975	1	0	224	152.682	1	Highbio	Lowspecies	0	0	2	2	224	5.0395	1	Lowbio	Lowspecies	1	0	0	1	326.79	Northern Conservation Zone
24.9583	-18.075	1	0	236	133.502	1	Highbio	Lowspecies	0	0	2	2	236	2.9917	1	Lowbio	Lowspecies	1	0	0	1	326.62	Northern Conservation Zone
24.9583	-17.875	1	0	248	30.6564	1	Highbio	Lowspecies	0	0	2	2	248	6.03326	3	Lowbio	MediumSpecies	1	0	0	1	326.984	Northern Conservation Zone
24.9583	-17.8417	1	0	250	28.9411	1	Highbio	Lowspecies	0	0	2	2	250	2.18538	2	Lowbio	Lowspecies	1	0	0	1	327.044	Northern Conservation Zone
24.9583	-17.8083	1	0	252	100.658	1	Highbio	Lowspecies	0	0	2	2	252	83.6662	6	Highbio	Highspecies	0	0	3	3	327.105	Northern Conservation Zone
24.975	-18.0583	1	0	255	116.945	1	Highbio	Lowspecies	0	0	2	2	255	5.19483	1	Lowbio	Lowspecies	1	0	0	1	326.662	Northern Conservation Zone
24.975	-18.0083	1	0	258	49.1946	1	Highbio	Lowspecies	0	0	2	2	258	52.0119	1	Highbio	Lowspecies	0	0	2	2	326.753	Northern Conservation Zone
24.975	-17.975	1	0	260	121.667	1	Highbio	Lowspecies	0	0	2	2	260	0.904158	1	Lowbio	Lowspecies	1	0	0	1	326.814	Northern Conservation Zone
24.975	-17.9583	1	0	261	111.265	1	Highbio	Lowspecies	0	0	2	2	261	13.3334	2	Mediumbio	Lowspecies	0	1	0	1	326.845	Northern Conservation Zone
24.975	-17.9417	1	0	262	161.167	1	Highbio	Lowspecies	0	0	2	2	262	34.2008	1	Highbio	Lowspecies	0	0	2	2	326.875	Northern Conservation Zone
24.975	-17.875	1	0	266	73.8689	1	Highbio	Lowspecies	0	0	2	2	266	73.0315	2	Highbio	Lowspecies	0	0	2	2	326.996	Northern Conservation Zone
24.9917	-17.9917	1	0	277	19.743	1	Highbio	Lowspecies	0	0	2	2	277	15.6978	1	Mediumbio	Lowspecies	0	1	0	1	326.796	Northern Conservation Zone
24.9917	-17.9583	1	0	279	58.9525	1	Highbio	Lowspecies	0	0	2	2	279	1.36962	2	Lowbio	Lowspecies	1	0	0	1	326.857	Northern Conservation Zone
25.0083	-18.0083	1	0	294	215.067	1	Highbio	Lowspecies	0	0	2	2	294	23.5359	1	Highbio	Lowspecies	0	0	2	2	326.778	Northern Conservation Zone
25.0083	-17.9917	1	0	295	63.4889	1	Highbio	Lowspecies	0	0	2	2	295	67.0287	1	Highbio	Lowspecies	0	0	2	2	326.808	Northern Conservation Zone
25.0083	-17.975	1	0	296	89.1902	1	Highbio	Lowspecies	0	0	2	2	296	2.5272	1	Lowbio	Lowspecies	1	0	0	1	326.838	Northern Conservation Zone
25.025	-17.975	1	0	311	147.452	1	Highbio	Lowspecies	0	0	2	2	311	50.758	1	Highbio	Lowspecies	0	0	2	2	326.851	Northern Conservation Zone
25.025	-17.925	1	0	314	66.4981	1	Highbio	Lowspecies	0	0	2	2	314	0	0	Lowbio	Lowspecies	1	0	0	1	326.942	Northern Conservation Zone
25.0417	-18.0083	1	0	324	152.127	1	Highbio	Lowspecies	0	0	2	2	324	3.49407	1	Lowbio	Lowspecies	1	0	0	1	326.802	Northern Conservation Zone
25.0417	-17.9917	1	0	325	53.6659	1	Highbio	Lowspecies	0	0	2	2	325	12.8766	1	Mediumbio	Lowspecies	0	1	0	1	326.832	Northern Conservation Zone
25.0417	-17.975	1	0	326	26.492	1	Highbio	Lowspecies	0	0	2	2	326	0.947538	1	Lowbio	Lowspecies	1	0	0	1	326.863	Northern Conservation Zone
25.0417	-17.8917	1	0	331	55.9276	1	Highbio	Lowspecies	0	0	2	2	331	90.785	2	Highbio	Lowspecies	0	0	2	2	327.014	Northern Conservation Zone
25.0417	-17.8583	1	0	333	24.2175	1	Highbio	Lowspecies	0	0	2	2	333	32.3316	2	Highbio	Lowspecies	0	0	2	2	327.075	Northern Conservation Zone
25.0583	-18.025	1	0	338	97.7927	1	Highbio	Lowspecies	0	0	2	2	338	12.3422	1	Mediumbio	Lowspecies	0	1	0	1	326.784	Northern Conservation Zone
25.0583	-17.9417	1	0	343	54.9913	1	Highbio	Lowspecies	0	0	2	2	343	20.9786	1	Highbio	Lowspecies	0	0	2	2	326.936	Northern Conservation Zone
25.0583	-17.8583	1	0	348	20.26	1	Highbio	Lowspecies	0	0	2	2	348	94.7405	1	Highbio	Lowspecies	0	0	2	2	327.087	Northern Conservation Zone
25.075	-18.0583	1	0	351	94.4749	1	Highbio	Lowspecies	0	0	2	2	351	79.9584	1	Highbio	Lowspecies	0	0	2	2	326.735	Northern Conservation Zone
25.075	-18.0417	1	0	352	54.7934	1	Highbio	Lowspecies	0	0	2	2	352	36.4471	1	Highbio	Lowspecies	0	0	2	2	326.766	Northern Conservation Zone
25.075	-17.975	1	0	356	72.1029	1	Highbio	Lowspecies	0	0	2	2	356	47.0676	1	Highbio	Lowspecies	0	0	2	2	326.887	Northern Conservation Zone
25.0917	-18.0583	1	0	366	218.802	1	Highbio	Lowspecies	0	0	2	2	366	23.0401	2	Highbio	Lowspecies	0	0	2	2	326.747	Northern Conservation Zone
25.0917	-18.0417	1	0	367	34.5185	1	Highbio	Lowspecies	0	0	2	2	367	29.3435	1	Highbio	Lowspecies	0	0	2	2	326.778	Northern Conservation Zone
25.0917	-17.9917	1	0	370	123.416	1	Highbio	Lowspecies	0	0	2	2	370	87.2835	1	Highbio	Lowspecies	0	0	2	2	326.869	Northern Conservation Zone
25.0917	-17.9417	1	0	373	55.4363	1	Highbio	Lowspecies	0	0	2	2	373	18.9778	2	Highbio	Lowspecies	0	0	2	2	326.96	Northern Conservation Zone
25.1083	-17.9917	1	0	385	375.183	1	Highbio	Lowspecies	0	0	2	2	385	50.7942	1	Highbio	Lowspecies	0	0	2	2	326.882	Northern Conservation Zone
25.1083	-17.925	1	0	389	22.454	1	Highbio	Lowspecies	0	0	2	2	389	32.2615	3	Highbio	MediumSpecies	0	0	3	3	327.003	Northern Conservation Zone
25.1083	-17.8583	1	0	393	74.5544	1	Highbio	Lowspecies	0	0	2	2	393	82.3957	3	Highbio	MediumSpecies	0	0	3	3	327.124	Northern Conservation Zone
25.125	-17.9083	1	0	408	34.5467	0	Highbio	Lowspecies	0	0	2	2	408	30.1488	2	Highbio	Lowspecies	0	0	2	2	327.046	Northern Conservation Zone
25.125	-17.875	1	0	410	46.0623	1	Highbio	Lowspecies	0	0	2	2	410	20.8222	1	Highbio	Lowspecies	0	0	2	2	327.106	Northern Conservation Zone
25.1583	-17.9083	1	0	438	197.867	1	Highbio	Lowspecies	0	0	2	2	438	3.24242	1	Lowbio	Lowspecies	1	0	0	1	327.071	Northern Conservation Zone
22.475	-19.475	3	0	859	3.02651	6	Lowbio	Highspecies	2	0	0	2	859	5.13903	5	Lowbio	MediumSpecies	1	0	0	1	2904.93	Northern Conservation Zone
22.475	-19.225	3	0	864	3.45056	6	Lowbio	Highspecies	2	0	0	2	864	19.8273	7	Highbio	Highspecies	0	0	3	3	2909.28	Northern Conservation Zone
22.575	-19.375	3	0	899	4.58711	9	Lowbio	Highspecies	2	0	0	2	899	10.8115	9	Mediumbio	Highspecies	0	3	0	3	2906.92	Northern Conservation Zone
22.625	-19.425	3	0	919	3.335	6	Lowbio	Highspecies	2	0	0	2	919	11.8904	4	Mediumbio	MediumSpecies	0	2	0	2	2906.17	Northern Conservation Zone
22.625	-19.375	3	0	920	3.79827	6	Lowbio	Highspecies	2	0	0	2	920	3.37801	5	Lowbio	MediumSpecies	1	0	0	1	2907.05	Northern Conservation Zone
22.675	-19.525	3	0	941	5.2201	7	Lowbio	Highspecies	2	0	0	2	941	2.30265	5	Lowbio	MediumSpecies	1	0	0	1	2904.55	Northern Conservation Zone
22.675	-19.475	3	0	942	5.19365	7	Lowbio	Highspecies	2	0	0	2	942	7.46587	6	Mediumbio	Highspecies	0	3	0	3	2905.43	Northern Conservation Zone
22.725	-18.925	3	0	977	2.94496	6	Lowbio	Highspecies	2	0	0	2	977	47.9152	5	Highbio	MediumSpecies	0	0	3	3	2915.07	Northern Conservation Zone
22.775	-18.925	3	0	1003	5.07112	7	Lowbio	Highspecies	2	0	0	2	1003	40.7954	10	Highbio	Highspecies	0	0	3	3	2915.21	Northern Conservation Zone
22.825	-18.875	3	0	1030	5.58131	9	Lowbio	Highspecies	2	0	0	2	1030	5.20366	7	Lowbio	Highspecies	2	0	0	2	2916.21	Northern Conservation Zone
22.875	-19.675	3	0	1040	1.23145	6	Lowbio	Highspecies	2	0	0	2	1040	1.45365	6	Lowbio	Highspecies	2	0	0	2	2902.46	Northern Conservation Zone
22.875	-18.725	3	0	1059	3.89641	8	Lowbio	Highspecies	2	0	0	2	1059	6.20117	5	Lowbio	MediumSpecies	1	0	0	1	2918.9	Northern Conservation Zone
22.925	-19.825	3	0	1065	4.17772	6	Lowbio	Highspecies	2	0	0	2	1065	3.99882	7	Lowbio	Highspecies	2	0	0	2	2899.95	Northern Conservation Zone
22.975	-19.825	3	0	1095	5.56155	10	Lowbio	Highspecies	2	0	0	2	1095	7.29498	6	Mediumbio	Highspecies	0	3	0	3	2900.1	Northern Conservation Zone
22.975	-19.375	3	0	1104	6.2789	7	Lowbio	Highspecies	2	0	0	2	1104	19.1665	7	Highbio	Highspecies	0	0	3	3	2908.04	Northern Conservation Zone
22.975	-19.275	3	0	1106	5.30826	7	Lowbio	Highspecies	2	0	0	2	1106	8.78009	5	Mediumbio	MediumSpecies	0	2	0	2	2909.79	Northern Conservation Zone
22.975	-19.025	3	0	1111	5.79827	6	Lowbio	Highspecies	2	0	0	2	1111	5.29728	4	Lowbio	MediumSpecies	1	0	0	1	2914.1	Northern Conservation Zone
22.975	-18.775	3	0	1116	4.60068	6	Lowbio	Highspecies	2	0	0	2	1116	9.34901	5	Mediumbio	MediumSpecies	0	2	0	2	2918.36	Northern Conservation Zone
22.975	-18.725	3	0	1117	36.5845	1	Highbio	Lowspecies	0	0	2	2	1117	15.4494	3	Mediumbio	MediumSpecies	0	2	0	2	2919.21	Northern Conservation Zone
23.025	-19.925	3	0	1121	3.88065	6	Lowbio	Highspecies	2	0	0	2	1121	27.7531	5	Highbio	MediumSpecies	0	0	3	3	2898.47	Northern Conservation Zone
23.025	-19.725	3	0	1125	6.3207	7	Lowbio	Highspecies	2	0	0	2	1125	8.76037	4	Mediumbio	MediumSpecies	0	2	0	2	2902.04	Northern Conservation Zone
23.025	-18.825	3	0	1143	69.1469	1	Highbio	Lowspecies	0	0	2	2	1143	24.8534	2	Highbio	Lowspecies	0	0	2	2	2917.68	Northern Conservation Zone
23.025	-18.575	3	0	1148	24.9494	1	Highbio	Lowspecies	0	0	2	2	1148	5.7835	1	Lowbio	Lowspecies	1	0	0	1	2921.89	Northern Conservation Zone
23.075	-19.875	3	0	1151	5.42615	8	Lowbio	Highspecies	2	0	0	2	1151	29.4514	6	Highbio	Highspecies	0	0	3	3	2899.52	Northern Conservation Zone
23.075	-19.825	3	0	1152	6.08009	7	Lowbio	Highspecies	2	0	0	2	1152	12.7749	10	Mediumbio	Highspecies	0	3	0	3	2900.42	Northern Conservation Zone
23.075	-19.775	3	0	1153	3.22621	8	Lowbio	Highspecies	2	0	0	2	1153	3.19966	5	Lowbio	MediumSpecies	1	0	0	1	2901.31	Northern Conservation Zone
23.075	-19.625	3	0	1156	3.72348	7	Lowbio	Highspecies	2	0	0	2	1156	2.30599	5	Lowbio	MediumSpecies	1	0	0	1	2903.97	Northern Conservation Zone
23.075	-19.575	3	0	1157	5.7442	9	Lowbio	Highspecies	2	0	0	2	1157	4.29791	8	Lowbio	Highspecies	2	0	0	2	2904.85	Northern Conservation Zone
23.075	-19.225	3	0	1164	6.027	8	Lowbio	Highspecies	2	0	0	2	1164	6.35652	5	Mediumbio	MediumSpecies	0	2	0	2	2910.98	Northern Conservation Zone
23.075	-19.075	3	0	1167	5.73617	7	Lowbio	Highspecies	2	0	0	2	1167	2.31663	3	Lowbio	MediumSpecies	1	0	0	1	2913.57	Northern Conservation Zone
23.075	-19.025	3	0	1168	4.44891	7	Lowbio	Highspecies	2	0	0	2	1168	1.08719	4	Lowbio	MediumSpecies	1	0	0	1	2914.43	Northern Conservation Zone
23.125	-19.675	3	0	1183	5.09789	8	Lowbio	Highspecies	2	0	0	2	1183	4.21253	6	Lowbio	Highspecies	2	0	0	2	2903.25	Northern Conservation Zone
23.125	-19.625	3	0	1184	3.54333	7	Lowbio	Highspecies	2	0	0	2	1184	5.92109	4	Lowbio	MediumSpecies	1	0	0	1	2904.14	Northern Conservation Zone
23.125	-19.275	3	0	1191	4.72613	8	Lowbio	Highspecies	2	0	0	2	1191	5.23136	8	Lowbio	Highspecies	2	0	0	2	2910.28	Northern Conservation Zone
23.175	-19.825	3	0	1214	3.66645	6	Lowbio	Highspecies	2	0	0	2	1214	22.7271	4	Highbio	MediumSpecies	0	0	3	3	2900.75	Northern Conservation Zone
23.175	-19.575	3	0	1219	2.9868	7	Lowbio	Highspecies	2	0	0	2	1219	0.785874	5	Lowbio	MediumSpecies	1	0	0	1	2905.19	Northern Conservation Zone
23.175	-18.875	3	0	1233	30.8287	1	Highbio	Lowspecies	0	0	2	2	1233	11.3129	2	Mediumbio	Lowspecies	0	1	0	1	2917.33	Northern Conservation Zone
23.225	-19.725	3	0	1248	4.415	6	Lowbio	Highspecies	2	0	0	2	1248	54.8838	7	Highbio	Highspecies	0	0	3	3	2902.71	Northern Conservation Zone
23.225	-19.375	3	0	1255	5.80001	6	Lowbio	Highspecies	2	0	0	2	1255	2.66777	6	Lowbio	Highspecies	2	0	0	2	2908.88	Northern Conservation Zone
23.225	-19.225	3	0	1258	3.75991	8	Lowbio	Highspecies	2	0	0	2	1258	6.1148	8	Lowbio	Highspecies	2	0	0	2	2911.49	Northern Conservation Zone
23.225	-19.025	3	0	1262	5.78183	6	Lowbio	Highspecies	2	0	0	2	1262	10.7838	7	Mediumbio	Highspecies	0	3	0	3	2914.94	Northern Conservation Zone
23.275	-19.775	3	0	1289	3.37348	8	Lowbio	Highspecies	2	0	0	2	1289	2.83949	7	Lowbio	Highspecies	2	0	0	2	2901.99	Northern Conservation Zone
23.275	-18.175	3	0	1321	19.9938	1	Highbio	Lowspecies	0	0	2	2	1321	18.556	2	Mediumbio	Lowspecies	0	1	0	1	2929.4	Northern Conservation Zone
23.325	-19.775	3	0	1331	3.80496	8	Lowbio	Highspecies	2	0	0	2	1331	13.9037	5	Mediumbio	MediumSpecies	0	2	0	2	2902.18	Northern Conservation Zone
23.325	-19.725	3	0	1332	4.98605	7	Lowbio	Highspecies	2	0	0	2	1332	78.7175	6	Highbio	Highspecies	0	0	3	3	2903.07	Northern Conservation Zone
23.325	-19.475	3	0	1337	5.59179	7	Lowbio	Highspecies	2	0	0	2	1337	4.14363	5	Lowbio	MediumSpecies	1	0	0	1	2907.49	Northern Conservation Zone
23.325	-19.225	3	0	1342	3.65698	7	Lowbio	Highspecies	2	0	0	2	1342	4.94868	5	Lowbio	MediumSpecies	1	0	0	1	2911.85	Northern Conservation Zone
23.325	-18.875	3	0	1349	75.0737	1	Highbio	Lowspecies	0	0	2	2	1349	7.18361	2	Mediumbio	Lowspecies	0	1	0	1	2917.87	Northern Conservation Zone
23.375	-19.525	3	0	1378	5.82458	8	Lowbio	Highspecies	2	0	0	2	1378	43.6091	5	Highbio	MediumSpecies	0	0	3	3	2906.79	Northern Conservation Zone
23.375	-19.325	3	0	1382	5.54328	10	Lowbio	Highspecies	2	0	0	2	1382	13.0656	9	Mediumbio	Highspecies	0	3	0	3	2910.3	Northern Conservation Zone
23.375	-18.975	3	0	1389	27.4402	1	Highbio	Lowspecies	0	0	2	2	1389	4.38177	1	Lowbio	Lowspecies	1	0	0	1	2916.35	Northern Conservation Zone
23.375	-18.275	3	0	1403	29.3059	1	Highbio	Lowspecies	0	0	2	2	1403	33.4286	2	Highbio	Lowspecies	0	0	2	2	2928.13	Northern Conservation Zone
23.425	-19.325	3	0	1420	4.04438	7	Lowbio	Highspecies	2	0	0	2	1420	8.49208	4	Mediumbio	MediumSpecies	0	2	0	2	2910.49	Northern Conservation Zone
23.425	-19.125	3	0	1424	3.0631	6	Lowbio	Highspecies	2	0	0	2	1424	7.01546	6	Mediumbio	Highspecies	0	3	0	3	2913.96	Northern Conservation Zone
23.425	-19.025	3	0	1426	23.9302	1	Highbio	Lowspecies	0	0	2	2	1426	2.59113	1	Lowbio	Lowspecies	1	0	0	1	2915.68	Northern Conservation Zone
23.425	-18.975	3	0	1427	35.9611	1	Highbio	Lowspecies	0	0	2	2	1427	9.00237	1	Mediumbio	Lowspecies	0	1	0	1	2916.54	Northern Conservation Zone
23.425	-18.575	3	0	1435	26.1293	1	Highbio	Lowspecies	0	0	2	2	1435	5.27735	2	Lowbio	Lowspecies	1	0	0	1	2923.33	Northern Conservation Zone
23.475	-19.275	3	0	1459	6.20571	6	Lowbio	Highspecies	2	0	0	2	1459	0.959543	3	Lowbio	MediumSpecies	1	0	0	1	2911.55	Northern Conservation Zone
23.475	-19.025	3	0	1464	65.5626	1	Highbio	Lowspecies	0	0	2	2	1464	0.283301	1	Lowbio	Lowspecies	1	0	0	1	2915.88	Northern Conservation Zone
23.475	-18.925	3	0	1466	26.6232	1	Highbio	Lowspecies	0	0	2	2	1466	0.004303	1	Lowbio	Lowspecies	1	0	0	1	2917.59	Northern Conservation Zone
23.525	-18.975	3	0	1503	37.2158	1	Highbio	Lowspecies	0	0	2	2	1503	4.11677	1	Lowbio	Lowspecies	1	0	0	1	2916.94	Northern Conservation Zone
23.525	-18.625	3	0	1510	5.20268	7	Lowbio	Highspecies	2	0	0	2	1510	16.0111	6	Mediumbio	Highspecies	0	3	0	3	2922.89	Northern Conservation Zone
23.575	-19.075	3	0	1539	47.1078	1	Highbio	Lowspecies	0	0	2	2	1539	3.42961	2	Lowbio	Lowspecies	1	0	0	1	2915.42	Northern Conservation Zone
23.625	-19.025	3	0	1578	24.0419	1	Highbio	Lowspecies	0	0	2	2	1578	5.40753	4	Lowbio	MediumSpecies	1	0	0	1	2916.49	Northern Conservation Zone
23.625	-18.925	3	0	1580	29.3719	1	Highbio	Lowspecies	0	0	2	2	1580	1.19541	1	Lowbio	Lowspecies	1	0	0	1	2918.21	Northern Conservation Zone
23.675	-18.725	3	0	1622	21.1607	1	Highbio	Lowspecies	0	0	2	2	1622	0	0	Lowbio	Lowspecies	1	0	0	1	2921.82	Northern Conservation Zone
23.725	-19.225	3	0	1650	2.32275	6	Lowbio	Highspecies	2	0	0	2	1650	31.6581	7	Highbio	Highspecies	0	0	3	3	2913.46	Northern Conservation Zone
23.725	-19.025	3	0	1654	28.1341	1	Highbio	Lowspecies	0	0	2	2	1654	8.95061	2	Mediumbio	Lowspecies	0	1	0	1	2916.92	Northern Conservation Zone
23.825	-18.525	3	0	1732	47.4943	1	Highbio	Lowspecies	0	0	2	2	1732	7.80535	3	Mediumbio	MediumSpecies	0	2	0	2	2925.86	Northern Conservation Zone
23.875	-18.525	3	0	1762	80.1035	1	Highbio	Lowspecies	0	0	2	2	1762	28.5367	4	Highbio	MediumSpecies	0	0	3	3	2926.09	Northern Conservation Zone
23.875	-18.475	3	0	1763	107.429	1	Highbio	Lowspecies	0	0	2	2	1763	43.5868	2	Highbio	Lowspecies	0	0	2	2	2926.93	Northern Conservation Zone
23.925	-19.025	3	0	1782	36.1539	1	Highbio	Lowspecies	0	0	2	2	1782	1.78938	2	Lowbio	Lowspecies	1	0	0	1	2917.82	Northern Conservation Zone
23.925	-18.525	3	0	1792	32.62	1	Highbio	Lowspecies	0	0	2	2	1792	23.2138	2	Highbio	Lowspecies	0	0	2	2	2926.32	Northern Conservation Zone
23.975	-18.425	3	0	1824	46.5554	1	Highbio	Lowspecies	0	0	2	2	1824	43.202	4	Highbio	MediumSpecies	0	0	3	3	2928.24	Northern Conservation Zone
24.075	-18.275	3	0	1889	176.872	1	Highbio	Lowspecies	0	0	2	2	1889	39.6791	2	Highbio	Lowspecies	0	0	2	2	2931.22	Northern Conservation Zone
24.125	-18.225	3	0	1921	84.0768	1	Highbio	Lowspecies	0	0	2	2	1921	46.9239	3	Highbio	MediumSpecies	0	0	3	3	2932.3	Northern Conservation Zone
24.225	-18.075	3	0	1985	19.5478	1	Highbio	Lowspecies	0	0	2	2	1985	1.66486	5	Lowbio	MediumSpecies	1	0	0	1	2935.29	Northern Conservation Zone
24.425	-18.175	3	0	2104	93.2341	1	Highbio	Lowspecies	0	0	2	2	2104	25.8091	3	Highbio	MediumSpecies	0	0	3	3	2934.72	Northern Conservation Zone
24.725	-18.175	3	0	2256	19.625	1	Highbio	Lowspecies	0	0	2	2	2256	20.216	1	Highbio	Lowspecies	0	0	2	2	2936.47	Northern Conservation Zone
24.825	-18.275	3	0	2275	23.826	1	Highbio	Lowspecies	0	0	2	2	2275	8.49767	2	Mediumbio	Lowspecies	0	1	0	1	2935.42	Northern Conservation Zone
24.925	-18.275	3	0	2293	33.3471	1	Highbio	Lowspecies	0	0	2	2	2293	15.8207	2	Mediumbio	Lowspecies	0	1	0	1	2936.05	Northern Conservation Zone
26.375	-19.775	3	0	2611	4.86596	6	Lowbio	Highspecies	2	0	0	2	2611	13.1586	2	Mediumbio	Lowspecies	0	1	0	1	2920.75	Northern Conservation Zone
24.65	-20.45	6	0	5147	1.02305	6	Lowbio	Highspecies	2	0	0	2	5147	3.68085	6	Lowbio	Highspecies	2	0	0	2	11584.4	Northern Conservation Zone
25.15	-18.45	6	0	5357	0.486297	6	Lowbio	Highspecies	2	0	0	2	5357	0.002882	1	Lowbio	Lowspecies	1	0	0	1	11738.4	Northern Conservation Zone
24.3	-20.1	12	0	5592	1.26372	6	Lowbio	Highspecies	2	0	0	2	5592	0.175731	5	Lowbio	MediumSpecies	1	0	0	1	46410.1	Northern Conservation Zone
																					0
